# Supplementary material for: Integrative Taxonomy and Species Delimitation in Harvestmen: A Revision of the Western North American Genus Sclerobunus (Opiliones: Laniatores: Travunioidea)
Source: PLoS One. 2014 Aug 21;9(8):e104982. doi: 10.1371/journal.pone.0104982 (PMC4140732; doi:10.1371/journal.pone.0104982)
Supplement: Table S1 — Taxon sampling and voucher information for all samples included in morphological (Sheet 1) and genetic analyses (Sheet 2). (XLSX) [file pone.0104982.s001.xlsx]

## Sheet: Morphometrics
Species	Locality Info	Date	Latitude/Longitude	Collection	Sex	Voucher Information	Types
S. nondimorphicus	WA: Pacific Co., Ellsworth Creek Preserve, along Ellsworth Creek	2008-04-02	46.4139, -123.8922	SD08_004	M	Morph_26
S. nondimorphicus	WA: Lewis Co., Rainbow Falls State Park, 15.9 miles W of Chehalis River on SR 6	2008-04-02	46.6302, -123.2318	SD08_002	M	Morph_30
S. nondimorphicus	OR: Benton Co., Mary's Peak Campground, end of Mary's Peak Rd.	2010-10-01	44.5091, -123.5605	SD10_005	M	Morph_71
					F	Morph_42F
S. nondimorphicus	WA: King Co., Rattlesnake Lake, along Rattlesnake Ledge Trail, S of North Bend at I-90	2002-12-30	47.4346, -121.7722	MCH02_208	F	Morph_43F
S. nondimorphicus	OR: Clackamas Co., Mermaloose Trail, 12.0 miles S of US 224 along FR 45	2011-08-16	45.0986, -122.2219	SD11_028	M	Morph_72
S. nondimorphicus	OR: Clackamas Co., FR 12 1.2 miles SE of jnct. of SR 12/SR 20, nr. Rhododendron	2011-05-11	45.3016, -121.8954	SD11_005	F	SDOP67, Morph_44F
S. nondimorphicus	OR: Clatsop Co., Lee Wooden Park, SR 202 4.3 miles N of SR 103	2007-06-16	45.9576, -123.5815	CHR1695,1996	M	CHR1695, Morph_73
					F	CHR1696, Morph_45F
S. nondimorphicus	WA: Lewis Co., Tributary of Iron Creek, NF 25 4.6 miles South of NF 300, Gifford Pinchot National Forest.	2008-08-06	46.4033, -121.9902	CHR2483	M	CHR2483, Morph_74
S. nondimorphicus	WA: Jefferson Co., Cedar Creek, E of US101, access from Ruby Beach.	2008-08-04	47.7105, -124.4095	CHR1535	M	CHR1535, Morph_75
S. idahoensis	ID: Idaho Co., Trib of Crooked Creek, FS 222 14.1 miles S of Red River Rd.	2008-07-07	45.5791, -115.4431	CHR2008_41	M	Morph_28
					M	Morph_29
S. idahoensis	ID: Idaho Co., Grouse Creek, FS 1299 1.9 miles SW of Hungary Ridge Rd.	2008-07-06	45.8120, -115.9530	CHR2008_37	M	Morph_55
					F	Morph_30F
S. idahoensis	ID: Idaho Co., FS 443 0.8 miles S of Selway River Rd.	2008-07-06	46.0385, -115.2943	CHR2008_35	M	Morph_56
					F	Morph_31F
S. idahoensis	ID: Idaho Co., DeVoto Memorial Cedar Grove	2008-07-05	46.5389, -114.6762	CHR2008_31	M	Morph_57
					F	Morph_32F
S. idahoensis	ID: Kootenai Co., Rose Lake, 1.5 miles N of US 3 on S Rose Creek Rd.	2011-07-23	47.5531, -116.4967	SD11_015	M	Morph_58
					F	Morph_33F
S. idahoensis	ID: Shoshone Co., Hobo Cedar Grove Botonical Area, St Joe NF	2011-07-25	47.0860, -116.1128	SD11_018	M	Morph_59
					F	Morph_34F
S. idahoensis	ID: Clearwater Co., Rhodes Creek, FS 250 2.0 miles SE of SR 11	2008-07-19	46.4767, -115.7809	CHR2008_65	M	Morph_60
					F	Morph_35F
S. idahoensis	ID: Shoshone Co., Placer Creek Rd. 4.6 miles SE of High St	2008-07-29	47.4303, -115.8913	CHR2008_92	M	Morph_61
					F	Morph_36F
S. idahoensis	MT: Mineral Co., FS 320 9.3 miles S of Frontage Rd of I-90	2012-07-10	47.1102, -115.0095	CHR2008_50	M	OP2378.1, Morph_65
					M	OP2378.2, Morph_66
S. idahoensis	MT: Mineral Co., Goose Creek, FS 282 9.7 miles S of Mullan Gulch Rd	2008-07-30	47.2279, -115.2464	CHR2008_93	M	Morph_67
					F	Morph_39F
S. idahoensis	MT: Mineral Co., Deep Creek, Trout Creek Rd., 9.7 miles SW Diamond Match Rd.	30-Jul-08	47.0464, -114.9503	CHR2008_94	F	OP2416
S. steinmanni	CO: Boulder Co., Mallory Cave	2008-11-29	Withheld	DMNS2008-75	M	OP2658, DMNS 2008-75, Morph_31	Holotype
S. steinmanni	CO: Boulder Co., Mallory Cave	2012-11-15	Withheld	DMNS2009-44	M	OP3108, DMNS 2012-117.1, Morph_36	Paratype
					F	DMNS 2012-117.2, Morph_12F	Paratype
					F	DMNS 2012-117.3, Morph_13F	Paratype
					F	OP3109, DMNS 2012-117.4, Morph_14F	Paratype
S. speoventus	CO: El Paso Co., Cave of the Winds, in Thieve's Canyon	2009-03-12	38.8704, -104.9216	DMNS 2009-44	M	DMNS 2009-44.1, Morph_37	Paratype
					M	DMNS 2009-44.2, Morph_38	Paratype
					M	OP3110, DMNS 2009-44.3, Morph_39	Paratype
					M	DMNS 2009-44.6, Morph_40	Holotype
					M	OP3111, DMNS 2009-44.5, Morph_42	Paratype
					F	DMNS 2009-44.4, Morph_16F	Paratype
S. speoventus	CO: El Paso Co., Cave of the Winds, Manitou Springs	2007-07-02	38.8704, -104.9216	MCH 07_073	M	OP1128, Morph_41
					F	OP1127, Morph_17F
					F	OP1129, Morph_18F
S. speoventus	CO: El Paso Co., Cave of the Winds, Manitou Springs	2007-07-02	38.8704, -104.9216	MCH 07_073	M	Morph_6
S. speoventus	CO: El Paso Co., Cave of the Winds, Manitou Grand Caverns, Old Water Barrel	1984-02-02	38.8704, -104.9216	CAS	F	CAS.1, Morph_15F
S. speoventus	CO: El Paso Co., Cave of the Winds		38.8704, -104.9216	MCH 07_073	F	Morph_19F
S. robustus	CO: Gilpin Co., Apex Valley Rd., jnct with HWY 119, 1.7 miles N of Black Hawk	2009-07-31	39.8192, -105.5132	SD09_004	M	Morph_32
					M	Morph_33
					F	Morph_9F
S. robustus	NM: Otero Co., HWY 244 SW of Silver Springs in Bradford Canyon, NE of Cloudcroft	2006-07-19	32.978, -105.7087	MCH06_094	M	Morph_15
					M	Morph_16
S. robustus	CO: Rio Grande Co., Church Creek Trailhead, SW of South Fork, off Hwy 160	2007-06-28	37.6481, -106.6520	MCH07_059	M	Morph_1
					M	Morph_2
S. robustus	CO: Garfield Co., Hanging Lake Park, Hanging Lake Trail alond Dead Horse Creek	2009-08-01	39.5985, -107.191	SD09_005	M	Morph_34
					M	Morph_35
					F	OP2678, Morph_10F
					F	OP2679, Morph_11F
S. robustus	AZ: Pima Co., Santa Catalina Mtns., vic. Sunset Trailhead	2006-07-15	32.4265, -110.7424	MCH06_078	M	Morph_12
					M	Morph_13
					M	Morph_14
S. glorietus	NM: Taos Co., Taos Ski Valley, 7.7 miles E of jnct. of SR 150E/SR 230 alonf SR 150E	2008-06-04	36.5976, -105.4561	SD08_017	M	Morph_9
					F	Morph_2F
S. glorietus	NM: Taos Co., Taos Ski Valley, 7.7 miles E of jnct. of SR 150E/SR 230 alonf SR 150E	2006-07-20	36.5976, -105.4561	MCH06_100	M	OP882, Morph_19
					M	OP883, Morph_20
S. glorietus	NM: Taos Co., Taos Ski Valley, 7.7 miles E of jnct. of SR 150E/SR 230 alonf SR 150E	2007-07-03	36.5976, -105.4576	MCH07_076	F	Morph 1F
S. glorietus	NM: Santa Fe Co., Glorieta Canyon, N of Gorieta Baptist Camp	2006-07-20	35.6118, -105.7703	MCH06_099	M	Morph_45
					M	OP891, Morph_46
					F	Morph_24F
S. skywalkeri	NM: Torrance Co., Cibola NF, Manzano Mtns., road to Capillo Peak in Canon Huevo	2006-07-19	34.6658, -106.3907	MCH06_096	M	Morph_47	Holotype
					M	Morph_48	Paratype
					F	Morph_25F	Paratype
S. skywalkeri	NM: Cibola Co., Mt. Taylor, FR 193, 4.0 miles E of Hwy 547 in Lobo Canyon, NE of Grants	2006-07-21	35.2318, -107.6388	MCH06_103	M	Morph_49	Paratype
					M	GBH2013.0005.1, Morph_50
					F	Morph_26F	Paratype
S. skywalkeri	NM: Cibola Co., Mt. Taylor	2013-08-11	35.2412, -107.6082	GBH2013.0005	F	Morph_27F	Paratype
S. skywalkeri	NM: Bernalillo Co., Sandia Mtns, 10.2 miles W of SR 14 along SR 536	2008-06-03	35.2099, -106.4308	SD08_015	M	Morph_51	Paratype
					M	Morph_52	Paratype
S. klomax	NM: Taos Co., Taos Ski Valley, 7.7 miles E of jnct. of SR 150E/SR 230 alonf SR 150E	2009-07-30	36.5973, -105.4564	SD09_001	F	Morph_8F	Paratype
S. klomax	NM: Taos Co., vic. Taos Ski Valley, Hwy 150 NE of Arroyo Seco	2006-07-20	36.5976, -105.4576	MCH06_100	F	OP972, Morph_3F	Paratype
S. klomax	NM: Taos Co., Taos Ski Valley, 7.7 miles E of jnct. of SR 150E/SR 230 alonf SR 150E	2007-07-03	36.5976, -105.4576	MCH 07_076	F	OP1171, Morph_4F	Holotype
S. jemez	NM: Santa Fe Co., Terrero Cave	1979-06-18	Withheld	CAS	M	CAS.1, Morph_53	Holotype
					M	CAS.2, Morph_54	Paratype
					F	CAS.3, Morph_28F	Paratype
					F	CAS.4, Morph_29F	Paratype
S. cavicolens	MT: Jefferson Co., Lewis and Clark Caverns State Park, Lewis and Clark Caverns, Paradise Room	2008-07-04	45.8386, -111.8668	SD08_027	M	Morph_3
					M	OP2145, Morph_24
					F	OP2144, Morph_46F
S. cavicolens	MT: Jefferson Co., Morrison Cave (Lewis and Clark Caverns), Big Spring Room, 60 mi W Bozeman	1941-02-22	45.8386, -111.8668	AMNH	M	AMNH.1, Morph_4
S. ungulatus	NV: White Pine Co., GBNP, Model Cave	2007-06-25	Withheld	MCH07_049	M	GBPA:427-8394, Morph_10
					M	GBPA:427-8395, Morph_11
					M	OP1232, Morph_22
S. madhousensis	UT: Utah Co., Professor Buss Cave	2003-04-27	Withheld	M. Porter	M	OP239, Morph_17
S. madhousensis	UT: Utah Co., North Madhouse Cave	2003-04-27	Withheld	M. Porter	M	OP240, Morph_18

## Sheet: Genetic
Species	Locality	Date	Latitude/Longitude	SDSU Voucher	Collection
S. nondimorphicus	OR: Clackamas Co., FR 12 1.2 miles SE of jnct of SR 12/SR 20, nr. Rhododendron	2011-05-11	45.3016, -121.8954	SDOP66	SD11_005
S. nondimorphicus	WA: King Co., Rattlesnake Lake, along Rattlesnake Ledge Trail, S of North Bend at I-90	2002-12-30	47.4346, -121.7722	OP120	MCH02_208
S. nondimorphicus	OR: Clatsop Co., Ecola SP	2007-02-10	45.941525, -123.9745	OP1056	MCH07-010
S. nondimorphicus	WA: Clallam Co., draw of creek draining Willoughby Lake, Willoughby Creek, near Shi Shi Beach, Olympic National Park.	2007-04-21	48.2484, -124.6948	OP1638	CHR1638
S. idahoensis	ID: Shoshone Co., Hobo Cedar Grove Botonical Area, St Joe NF	2011-07-25	47.0860, -116.1128	OP1649	SD11_018
S. idahoensis	ID: Idaho Co., Trib of Crooked Creek, FS 222 14.1 miles S of Red River Rd.	2008-07-07	45.5791, -115.4431	OP2373	CHR2008_41
S. idahoensis	ID: Shoshone Co., Old River Rd, 16.7 miles NE of FS 9	2008-07-29	47.6604, -116.1646	OP2413	CHR2008_91
S. idahoensis	MT: Mineral Co., Goose Creek, FS 282 9.7 miles S of Mullan Gulch Rd.	2008-07-30	47.2279, -115.2464	OP2415	CHR2008_93
S. cavicolens	MT: Jefferson Co., Lewis and Clark Caverns State Park, Lewis and Clark Caverns, Paradise Room	2008-07-04	45.8386, -111.8668	OP2143	SD08_027
S. cavicolens	MT: Jefferson Co., Lewis and Clark Caverns State Park, Lewis and Clark Caverns, Paradise Room	2008-07-04	45.8386, -111.8668	OP2144	SD08_027
S. cavicolens	MT: Jefferson Co., Lewis and Clark Caverns State Park, Lewis and Clark Caverns, Paradise Room	2008-07-04	45.8386, -111.8668	OP2145	SD08_027
S. ungulatus	NV: White Pine Co., GBNP, Model Cave	2007-06-25	Withheld	OP1232	MCH 07_49
S. ungulatus	NV: White Pine Co., GBNP, Model Cave	2007-06-25	Withheld	OP1233	MCH 07_49
S. madhousensis	UT: Utah Co., Professor Buss Cave	2003-04-27	Withheld	OP239	M. Porter
S. madhousensis	UT: Utah Co., North Madhouse Cave	2003-04-27	Withheld	OP240	M. Porter
S. steinmanni	CO: Boulder Co., Mallory Cave	2008-11-29	Withheld	OP2568	DMNS 2008-75
S. steinmanni	CO: Boulder Co., Mallory Cave	2012-11-15	Withheld	OP3108	DMNS2009-44.1
S. steinmanni	CO: Boulder Co., Mallory Cave	2012-11-15	Withheld	OP3109	DMNS2009-44.4
S. speoventus	CO: El Paso Co., Cave of the Winds, Manitou Springs	2007-07-02	38.8704, -104.9216	OP1127	MCH 07_073
S. speoventus	CO: El Paso Co., Cave of the Winds, Manitou Springs	2007-07-02	38.8704, -104.9216	OP1128	MCH 07_073
S. speoventus	CO: El Paso Co., Cave of the Winds, in Thieve's Canyon	2009-03-12	38.8704, -104.9216	OP3110	DMNS2009-44.3
S. speoventus	CO: El Paso Co., Cave of the Winds, in Thieve's Canyon	2009-03-12	38.8704, -104.9216	OP3111	DMNS2009-44.5
S. skywalkeri	NM: Cibola Co., Mt. Taylor, FR 193, 4.0 miles E of Hwy 547 in Lobo Canyon, NE of Grants	2006-07-21	35.2318, -107.6388	OP903	MCH06_103
S. skywalkeri	NM: Torrance Co., Cibola NF, Manzano Mtns., road to Capillo Peak in Canon Huevo	2006-07-19	34.6658, -106.3907	OP908	MCH06_096
S. skywalkeri	NM: Bernalillo Co., Sandia Mtns, 10.2 miles W of SR 14 along SR 536	2008-06-03	35.2099, -106.4308	OP2101	SD08_015
S. glorietus	NM: Santa Fe Co., Glorieta Canyon, N of Gorieta Baptist Camp	2006-07-20	35.6118, -105.7703	OP891	MCH06_099
S. glorietus	NM: Taos Co., Taos Ski Valley, 7.7 miles E of jnct. of Hwy 150E/Hwy 230 along Hwy 150E	2006-07-20	36.5976, -105.4561	OP881	MCH06_100
S. glorietus	NM: Taos Co., Taos Ski Valley, 7.7 miles E of jnct. of Hwy 150E/Hwy 230 along Hwy 150E	2006-07-20	36.5976, -105.4561	OP883	MCH06_100
S. glorietus	NM: Taos Co., Taos Ski Valley, 7.7 miles E of jnct. of Hwy 150E/Hwy 230 along Hwy 150E	2007-07-03	36.5976, -105.4576	OP1169	MCH07_054
S. klomax	NM: Taos Co., vic. Taos Ski Valley, Hwy 150 NE of Arroyo Seco	2006-07-20	36.5976, -105.4576	OP972	MCH06_100
S. klomax	NM: Taos Co., Taos Ski Valley, 7.7 miles E of jnct. of Hwy 150E/Hwy 230 along Hwy 150E	2007-07-03	36.5976, -105.4576	OP1171	MCH07_054
S. robustus	CO: La Plata Co., vic. Haviland Lake CG, off Hwy 550, N of Durango	2007-06-28	37.5329, -107.807	OP1224	MCH 07_057
S. robustus	CO: Archuleta Co., Pagosa Springs, Hwy 160, just E crossing San Juan River, hills south of highway	2007-06-28	37.2682, -106.9992	OP1178	MCH 07_058
S. robustus	UT: San Juan Co., Abajo Mtns., Manti La Sal NF, North Creek Road at crossing of North Creek, W of Monticello	2007-06-27	37.8763, -109.4458	OP1131	MCH 07_052
S. robustus	CO: Dolores Co., Hwy 145, along Dolores River at FR 578	2007-06-27	37.768, -107.9871	OP1148	MCH 07_055
S. robustus	AZ: Pima Co., Santa Catalina Mtns., vic. Sunset Trailhead	2006-07-15	32.4265, -110.7424	OP965	MCH06_078
S. robustus	AZ: Cochise Co., Huachuca Mtns., upper Miller Canyon, Coronado NF	2012-03-26	31.4066, -110.2874	OP2977	MCH12_011
S. robustus	NM: Sandoval Co., Hwy 4, Jemez Mtns., 3.9 miles W jnct. W Hwy 501 at Los Alamos	2006-07-21	35.8384, -106.4044	OP887	MCH06_102
S. robustus	NM: Rio Arriba Co., N of Chama, along Hwy 17, 4.6 miles N jnct. of Hwy 17/US64	2008-06-05	36.9394, -106.5493	OP2114	SD08_020
S. robustus	NM: Otero Co., HWY 244 SW of Silver Springs in Bradford Canyon, NE of Cloudcroft	2006-07-19	32.978, -105.7087	OP959	MCH06_094
S. robustus	AZ: Cochise Co., Chiricahua Mtns., road to Barfoot Park, N of Buena Vista Peak	2006-07-16	31.9179, -109.2725	OP1040	MCH06_082
S. robustus	CO: Mineral Co., S of Creede, along Deep Creek Rd. (Rd 550), 1.9 miles W Hwy 149	2008-06-05	37.8140, -106.9147	OP2109	SD08_019
S. robustus	CO: Garfield Co., Hanging Lake Park, Hanging Lake Trail alond Dead Horse Creek	2009-08-01	39.5985, -107.191	OP2680	SD09_002
S. nondimorphicus (transcriptome)	OR: Clackamas Co., FR 12 1.2 miles SE of jnct of SR 12/SR 20, nr. Rhododendron; Hedin et al., 2012	2011-05-11	45.3016, -121.8954	OP2917	SD11_005
S. robustus (transcriptome)	AZ: Cochise Co., Huachuca Mtns., upper Miller Canyon, Coronado NF	2012-03-26	31.4066, -110.2874	OP2981	MCH12_011
Theromaster brunneus (transcriptome)	NC: Buncombe Co., ~15 miles SW Asheville, Mt. Pisgah Hwy from Candler to Blue Ridge Pkw, 1.1 miles E Trillium Cove Lane	2012-06-14	35.4497, -82.7226	OP3103	APP_11
