# Supplementary material for: Integrative Taxonomy and Species Delimitation in Harvestmen: A Revision of the Western North American Genus Sclerobunus (Opiliones: Laniatores: Travunioidea)
Source: PLoS One. 2014 Aug 21;9(8):e104982. doi: 10.1371/journal.pone.0104982 (PMC4140732; doi:10.1371/journal.pone.0104982)
Supplement: Table S2 — Character key (Sheet 1), and male (Sheet 2) and female (Sheet 3) morphometric datasets. Values highlighted in grey are missing values estimated via Multiple Imputation (see methods). (XLSX) [file pone.0104982.s002.xlsx]

## Sheet: Character Key
ScuL	Scute length, dorsally along midline
ScuWO	Scute width, greatest opisthosomal width
ScuWA	Scute width, anterior portion greatest width
EyeTH	Ocularium height, lateral view (from base of eye)
EyeTW	Ocularium width, dorsal view (eye to eye)
GenOpL	Genital operculum length
GenOpW	Genital operculum width
PalpFD	Pedipalpal femur depth, lateral view
Chel1L	Cheliceral segment I length, dorsal view
Chel1W	Cheliceral segment I greatest width, dorsal view
Chel2L	Cheliceral segment II length, dorsal view
Chel2W	Cheliceral segment II greatest width, dorsal view
LII TrochL	Leg II trochanter length, dorsal view
LII FemL	Leg II femur length, lateral view
LII PatL	Leg II patella length, lateral view
LII TibL	Leg II tibia length, lateral view
LII MetaL	Leg II metatarsus length, lateral view
LII TarsL	Leg II tarsus length, lateral view

## Sheet: Male Data
Species	Voucher Number	ScuL	ScuWO	ScuWA	EyeTH	EyeTW	GenOpL	GenOpW	PalpFD	Chel1L	Chel1W	Chel2L	Chel2W	LII TrochL	LII FemL	LII PatL	LII TibL	LII MetaL	LII TarsL	Locality
S. steinmanni	OP2658, DMNS 2008-75, Morph_31	2.381	2.641	1.74	0.125	0.311	0.416898	0.420292	0.683	0.544	0.3	0.967	0.322	0.533	2.94	1.025	2.64	3	2.295	DMNS, Mallory Cave
S. steinmanni	OP3108, DMNS 2012-117.1, Morph_36	2.386	2.475	1.63	0.133	0.289	0.383	0.411	0.611	0.633	0.2889	0.933	0.322	0.55	2.766	0.956	2.45	2.813	2.3	DMNS, Mallory Cave
S. speoventus	DMNS 2009-44.1, Morph_37	1.975	2.125	1.381	0.1056	0.261	0.3389	0.3889	0.5111	0.4889	0.2611	0.897	0.3	0.438	2.425	0.833	2.1375	2.4625	2.061	DMNS, Cave of the Winds
S. speoventus	DMNS 2009-44.2, Morph_38	2.203	2.3	1.452	0.0889	0.267	0.3444	0.3667	0.5833	0.5111	0.2778	0.8944	0.3167	0.4389	2.438	0.85	2.175	2.513	2.022	DMNS, Cave of the Winds
S. speoventus	OP3110, DMNS 2009-44.3, Morph_39	2.163	2.3	1.5	0.0944	0.25	0.3556	0.3833	0.6056	0.6	0.2778	0.9286	0.3111	0.4556	2.513	0.888	2.213	2.5	1.999	DMNS, Cave of the Winds
S. speoventus	DMNS 2009-44.6, Morph_40	1.94	2.1	1.35	0.0889	0.2444	0.3222	0.3667	0.4889	0.5333	0.25	0.8278	0.2778	0.4222	2.5	0.8	2.263	2.5938	2.245	DMNS, Cave of the Winds
S. speoventus	OP1128, Morph_41	1.963	2.154	1.4	0.11	0.278	0.3611	0.3556	0.524	0.633	0.256	0.867	0.3	0.467	2.656	0.833	2.342	2.741	2.297	MCH07_073
S. speoventus	Morph_6	1.925	2.1	1.381	0.071	0.256	0.331988	0.372548	0.5	0.589	0.262	0.889	0.286	0.444	2.625	0.841	2.25	2.656	2.172	MCH07_073
S. speoventus	OP3111, DMNS 2009-44.5, Morph_42	2.02	2.1625	1.413	0.1167	0.25	0.3333	0.3667	0.5278	0.45	0.25	0.8667	0.2944	0.4333	2.4	0.8667	2.1125	2.45	2.113	DMNS, Cave of the Winds
S. robustus	Morph_32	2.42	2.453	1.521	0.155	0.311	0.35	0.389	0.649	0.572	0.3	0.817	0.317	0.467	1.856	0.682	1.65	1.84	1.256	SD09_004
S. robustus	Morph_33	2.344	2.344	1.495	0.138	0.317	0.344	0.411	0.683	0.611	0.311	0.828	0.322	0.456	1.86	0.667	1.62	1.88	1.267	SD09_004
S. robustus	Morph_15	2.078	2.03	1.349	0.116	0.291	0.333	0.394	0.6	0.506	0.261	0.75	0.283	0.369	1.389	0.589	1.23	1.384	0.983	MCH06_094
S. robustus	Morph_16	1.913	1.889	1.278	0.151	0.287	0.326761	0.367	0.54	0.511	0.253	0.697	0.276	0.372	1.314	0.558	1.175	1.278	0.933	MCH06_094
S. robustus	Morph_1	2.34	2.46	1.508	0.125	0.33	0.366741	0.407164	0.7	0.55	0.27	0.857	0.27	0.411	1.675	0.69	1.47	1.68	1.244	MCH07_059
S. robustus	Morph_2	2.338	2.328	1.524	0.1423	0.33	0.35078	0.378	0.67	0.51	0.22	0.866	0.305	0.428	1.75	0.64	1.53	1.68	1.199	MCH07_059
S. robustus	Morph_34	2.222	2.375	1.5	0.124	0.272	0.311	0.367	0.613	0.522	0.269	0.772	0.289	0.467	1.9	0.678	1.68	1.86	1.289	SD09_005
S. robustus	Morph_35	2	2.047	1.31	0.16	0.267	0.311	0.389	0.53	0.528	0.267	0.767	0.267	0.45	1.87	0.65	1.62	1.869	1.333	SD09_005
S. robustus	Morph_12	2.625	2.703	1.66	0.175	0.339	0.394	0.428	0.811	0.689	0.322	0.984	0.344	0.478	1.816	0.722	1.571	1.8	1.123	MCH06_078
S. robustus	Morph_13	2.5	2.516	1.596	0.171	0.367	0.379837	0.4	0.817	0.667	0.322	0.933	0.339	0.478	1.72	0.733	1.54	1.684	1.069	MCH06_078
S. robustus	Morph_14	2.594	2.719	1.66	0.135	0.328	0.364293	0.433	0.802	0.644	0.311	0.917	0.35	0.517	1.77	0.746	1.571	1.784	1.122	MCH06_078
S glorietus	Morph_9	1.688	1.8	1.089	0.094	0.244	0.281867	0.360844	0.367	0.344	0.206	0.633	0.228	0.306	1.083	0.467	0.961	0.989	0.889	SD08_017
S glorietus	OP882, Morph_19	1.808	1.788	1.151	0.09	0.26	0.299709	0.378111	0.38	0.397	0.218	0.653	0.244	0.333	1.21	0.5	1.033	1.117	0.928	SD08_017
S glorietus	OP883, Morph_20	1.705	1.72	1.056	0.11	0.222	0.267	0.333	0.372	0.378	0.206	0.601	0.233	0.306	1.087	0.469	0.956	1.033	0.905	SD08_017
S glorietus	Morph_45	1.73	1.69	1.08	0.111	0.244	0.280032	0.340647	0.428	0.361	0.211	0.611	0.244	0.322	1.11	0.467	0.978	1.022	0.783	MCH06_099
S glorietus	OP891, Morph_46	1.83	1.82	1.09	0.133	0.267	0.267	0.328	0.4	0.444	0.211	0.644	0.244	0.344	1.127	0.49	1.056	1.089	0.927	MCH06_099
S. skywalkeri	Morph_47	2.05	1.975	1.27	0.1556	0.278	0.289	0.35	0.539	0.561	0.233	0.744	0.2611	0.4	1.484	0.539	1.254	1.46	0.9879	MCH06_096
S. skywalkeri	Morph_48	2	1.963	1.32	0.1556	0.289	0.3	0.383	0.544	0.511	0.25	0.733	0.256	0.406	1.429	0.567	1.222	1.421	1.022	MCH06_096
S. skywalkeri	Morph_49	1.91	1.92	1.23	0.133	0.256	0.291	0.356	0.517	0.444	0.228	0.633	0.244	0.378	1.325	0.5	1.15	1.222	0.911	MCH06_103
S. skywalkeri	GBH2013.0005.1, Morph_50	2.063	2.063	1.313	0.1	0.267	0.311	0.389	0.589	0.522	0.267	0.689	0.272	0.389	1.357	0.544	1.174	1.183	0.944	GBH2013.0005
S. skywalkeri	Morph_51	2.113	2.1	1.3	0.161	0.278	0.3	0.367	0.533	0.5	0.244	0.711	0.267	0.389	1.437	0.567	1.28	1.33	0.927	SD08_015
S. skywalkeri	Morph_52	2.188	2.013	1.298	0.2	0.278	0.289	0.356	0.5	0.539	0.233	0.711	0.267	0.4	1.365	0.539	1.254	1.349	0.959	SD08_015
S. jemez	CAS.1, Morph_53	2	1.875	1.254	0.094	0.233	0.2889	0.3222	0.421	0.4	0.211	0.746	0.238	0.4	2.038	0.714	1.87	1.96	2.11	CAS, Terrero Cave
S. jemez	CAS.2, Morph_54	1.93	1.96	1.23	0.1	0.233	0.3	0.333	0.4111	0.5	0.2333	0.744	0.25	0.4167	2.075	0.69	1.72	1.86	2.022	CAS, Terrero Cave
S. idahoensis	Morph_28	2.375	2.531	1.579	0.184	0.389	0.45	0.4944	0.548	0.483	0.289	0.844	0.311	0.5	2.083	0.756	1.77	2.063	1.378	CHR2008_41
S. idahoensis	Morph_29	2.272	2.469	1.548	0.18	0.379	0.4056	0.4833	0.555	0.411	0.283	0.794	0.317	0.476	2.01	0.744	1.68	1.94	1.3	CHR2008_41
S. idahoensis	Morph_55	2.3	2.425	1.49	0.1833	0.3667	0.4056	0.5	0.5	0.3944	0.222	0.811	0.3167	0.492	2.075	0.794	1.72	1.91	1.434	CHR2008_37
S. idahoensis	Morph_56	2.3	2.4625	1.571	0.2222	0.3889	0.4278	0.4833	0.5444	0.61111	0.28888	0.85	0.3111	0.47777	2.15	0.7833	1.82	2.1	1.322	CHR2008_35
S. idahoensis	Morph_57	2.413	2.531	1.587	0.2111	0.3667	0.4333	0.5	0.5667	0.4611	0.2889	0.8333	0.3167	0.4889	2.038	0.7278	1.68	1.92	1.277	CHR2008_31
S. idahoensis	Morph_58	2.225	2.3	1.516	0.1611	0.3444	0.4222	0.45	0.5333	0.6611	0.2778	0.8	0.3056	0.4667	1.92	0.7111	1.86	1.85	1.261	SD11_015
S. idahoensis	Morph_59	2.388	2.484	1.556	0.1667	0.3778	0.4222	0.4944	0.5	0.5667	0.3	0.85	0.3111	0.5	1.938	0.7278	1.62	1.8	1.256	SD11_018
S. idahoensis	Morph_60	2.413	2.48	1.59	0.1889	0.4111	0.4333	0.5111	0.55	0.4778	0.3	0.889	0.3222	0.4889	2.125	0.7889	1.77	2.025	1.389	CHR2008_65
S. idahoensis	Morph_61	2.238	2.238	1.437	0.1556	0.3667	0.4111	0.4556	0.4867	0.5278	0.2778	0.7944	0.2889	0.45	1.94	0.7111	1.61	1.8	1.311	CHR2008_92
S. idahoensis	OP2378.1, Morph_65	2.263	2.422	1.452	0.1444	0.3556	0.4389	0.5111	0.4944	0.4556	0.2667	0.8278	0.3111	0.4667	1.98	0.7278	1.68	1.856	1.377	CHR2008_50
S. idahoensis	OP2378.2, Morph_66	2.163	2.325	1.464	0.1722	0.3611	0.4222	0.4556	0.47	0.4333	0.2667	0.8111	0.2889	0.4556	1.92	0.7167	1.62	1.896	1.3	CHR2008_50
S. idahoensis	Morph_67	2.488	2.734	1.73	0.2611	0.4333	0.4778	0.5833	0.58	0.5667	0.3222	0.9333	0.3389	0.5222	2.338	0.85	1.93	2.275	1.5	CHR2008_93
S. nondimorphicus	Morph_26	2.328	2.313	1.587	0.188	0.389	0.436419	0.467	0.548	0.511	0.294	0.911	0.311	0.472	2.425	0.828	1.955	2.138	1.594	SD08_004
S. nondimorphicus	Morph_30	2.344	2.475	1.579	0.188	0.389	0.449196	0.511	0.533	0.544	0.294	0.889	0.311	0.489	2.363	0.822	2.025	2.175	1.6	SD08_002
S. nondimorphicus	Morph_71	2.438	2.516	1.6	0.167	0.411	0.417	0.522	0.522	0.567	0.3	0.867	0.317	0.522	2.238	0.786	1.925	2.175	1.489	SD10_005
S. nondimorphicus	Morph_72	2.425	2.588	1.68	0.233	0.38	0.467	0.522	0.544	0.567	0.311	0.905	0.322	0.544	2.375	0.794	2.025	2.375	1.445	SD11_028
S. nondimorphicus	CHR1695, Morph_73	2.325	2.35	1.587	0.189	0.378	0.467	0.489	0.528	0.567	0.3	0.878	0.311	0.5	2.363	0.756	1.9	2.25	1.495	CHR1695
S. nondimorphicus	CHR2483, Morph_74	2.5	2.563	1.625	0.189	0.4	0.456	0.511	0.598	0.578	0.3	0.9	0.344	0.522	2.425	0.811	2	2.35	1.456	CHR2483
S. nondimorphicus	CHR1535, Morph_75	2.275	2.445	1.58	0.189	0.38	0.428	0.511	0.528	0.556	0.278	0.9	0.322	0.511	2.275	0.778	2	2.32	1.578	CHR1535
S. cavicolens	Morph_3	1.675	1.65	1.056	0.079	0.227	0.3222	0.3778	0.309	0.455	0.211	0.7	0.151	0.339	2.1	0.633	1.82	1.875	2.105	SD08_027
S. cavicolens	AMNH.1, Morph_4	1.575	1.763	1.089	0.077	0.233	0.3	0.3722	0.31	0.417	0.206	0.713	0.222	0.35	2.088	0.635	1.788	1.94	2.148	AMNH, Lewis and Clark Caverns
S. cavicolens	OP2145, Morph_24	1.638	1.658	1.06333	0.078	0.224	0.29772	0.364792	0.3	0.417	0.211	0.672	0.211	0.35	2.075	0.639	1.36	1.91	1.94671	SD08_027
S. ungulatus	GBPA:427-8394, Morph_10	2.172	2.175	1.54	0.087	0.272	0.393931	0.412779	0.413	0.528	0.283	0.9375	0.228	0.522	3.48	0.938	3.031	3.2	3.078	MCH07_049
S. ungulatus	GBPA:427-8395, Morph_11	2.172	2.15	1.508	0.083	0.288	0.361	0.444	0.428	0.516	0.278	0.944	0.228	0.539	3.52	0.944	3.063	3.289	3.134	MCH07_049
S. ungulatus	OP1232, Morph_22	2.152	2.27	1.413	0.087	0.28	0.346573	0.408539	0.428	0.605	0.278	0.906	0.3	0.516	3.296	0.905	2.922	2.975	2.999	MCH07_049
S. madhousensis	OP240, Morph_18	1.913	1.92	1.286	0.078	0.224	0.311378	0.36886	0.365	0.467	0.228	0.75	0.244	0.433	2.797	0.786	2.438	2.563	2.631	M. Porter
S. madhousensis	OP239, Morph_17	1.938	1.98	1.317	0.116	0.223	0.298832	0.349433	0.381	0.483	0.239	0.817	0.251	0.417	2.656	0.772	2.37	2.203	2.447	M. Porter

## Sheet: Female Data
Species	Voucher Number	ScuL	ScuWO	ScuWA	EyeTH	EyeTW	GenOpL	GenOpW	PalpFD	Chel1L	Chel1W	Chel2L	Chel2W	LII TrochL	LII FemL	LII PatL	LII TibL	LII MetaL	LII TarsL	Locality
S. steinmanni	DMNS 2012-117.2, Morph_12F	2.463	2.688	1.58	0.133	0.3	0.344	0.4222	0.522	0.611	0.278	0.967	0.311	0.544	2.61	0.9278	2.325	2.5	1.987	DMNS, Mallory Cave
S. steinmanni	DMNS 2012-117.3, Morph_13F	2.4	2.641	1.587	0.133	0.311	0.3467	0.4278	0.4889	0.578	0.278	0.933	0.294	0.544	2.594	0.8778	2.3	2.413	1.944	DMNS, Mallory Cave
S. steinmanni	OP3109, DMNS 2012-117.4, Morph_14F	2.325	2.578	1.587	0.122	0.3	0.378	0.444	0.4944	0.606	0.261	0.967	0.289	0.55	2.45	0.878	2.175	2.4	1.956	DMNS, Mallory Cave
S. speoventus	CAS.1, Morph_15F	2.063	1.88	1.27	0.0778	0.25	0.3	0.3778	0.3833	0.5111	0.2444	0.881	0.27	0.3833	2.4	0.7667	2.0875	2.3875	2.083	CAS, Cave of the Winds
S. speoventus	DMNS 2009-44.4, Morph_16F	2.1	2.375	1.397	0.1333	0.2556	0.3222	0.3556	0.4278	0.4889	0.2667	0.8889	0.2889	0.4333	2.2375	0.8167	2.15	2.2	1.934	DMNS, Cave of the Winds
S. speoventus	OP1127, Morph_17F	1.975	2.175	1.325	0.1055	0.2444	0.3222	0.3889	0.3944	0.4833	0.2444	0.8222	0.2778	0.4333	2.25	0.8018	1.97	2.2	1.992	MCH07_073
S. speoventus	OP1129, Morph_18F	1.9625	2.1625	1.349	0.1056	0.2111	0.3	0.3444	0.4111	0.5722	0.2556	0.8889	0.2889	0.4556	2.35	0.7778	2.05	2.275	1.972	MCH07_073
S. speoventus	Morph_19F	1.97	2.1875	1.286	0.1222	0.25	0.3278	0.3611	0.4278	0.5667	0.4444	0.8778	0.2778	0.4556	2.325	0.7444	1.96	2.213	1.989	MCH07_073
S. robustus	Morph_9F	2.109	2.372	1.49	0.125	0.272	0.322	0.422	0.428	0.483	0.256	0.778	0.282	0.439	1.664	0.633	1.492	1.6	1.134	SD09_004
S. robustus	OP2678, Morph_10F	2.29	2.469	1.42267	0.138	0.272	0.323412	0.414779	0.444	0.483	0.267	0.778	0.278	0.428	1.62	0.622	1.476	1.548	1.19011	SD09_005
S. robustus	OP2679, Morph_11F	2.353	2.625	1.4608	0.14	0.27	0.316469	0.416022	0.456	0.491	0.267	0.767	0.283	0.444	1.746	0.644	1.556	1.642	1.25031	SD09_005
S. glorietus	Morph_1F	1.742	1.736	1.011	0.089	0.224	0.233	0.344	0.279	0.333	0.206	0.576	0.222	0.3	1.06	0.441	0.9	0.943	0.81	MCH07_076
S. glorietus	Morph_2F	1.775	1.724	1.017	0.087	0.244	0.267	0.367	0.289	0.333	0.206	0.589	0.222	0.3	1.039	0.461	0.939	0.956	0.838	SD08_017
S. glorietus	Morph_24F	1.796	1.88	1.03	0.124	0.222	0.256	0.333	0.278	0.333	0.2	0.59	0.228	0.333	1.159	0.456	0.978	0.956	0.9	MCH06_099
S. skywalkeri	Morph_25F	2	1.925	1.22	0.167	0.239	0.3	0.361	0.313	0.467	0.228	0.656	0.233	0.356	1.27	0.511	1.05	1.111	0.889	MCH06_096
S. skywalkeri	Morph_26F	1.84	1.84	1.08	0.133	0.222	0.272	0.38	0.289	0.378	0.211	0.6	0.222	0.289	1.072	0.478	0.922	0.978	0.844	MCH06_103
S. skywalkeri	Morph_27F	1.81	1.87	1.111	0.128	0.244	0.3	0.356	0.317	0.433	0.228	0.639	0.239	0.3	1.072	0.467	0.911	0.944	0.749	GBH2013.0005
S. klomax	Morph_8F	1.63	1.72	1.078	0.09	0.2	0.2111	0.3167	0.289	0.472	0.2	0.667	0.224	0.378	1.926	0.567	1.55	1.571	2.039	SD09_001
S. klomax	OP972, Morph_3F	1.82	1.95	1.156	0.102	0.2	0.264189	0.3444	0.316	0.37	0.213	0.7	0.224	0.41	2.06	0.633	1.77	1.67	2.089	MCH06_100
S. klomax	OP1171, Morph_4F	1.85	1.944	1.167	0.084	0.191	0.2889	0.3611	0.333	0.394	0.217	0.724	0.233	0.411	2.093	0.673461	1.83807	1.93121	1.96096	MCH07_076
S. jemez	CAS.3, Morph_28F	1.94	1.94	1.23	0.1111	0.2222	0.3056	0.3611	0.3222	0.6	0.2333	0.8778	0.2444	0.4	2.038	0.644	1.64	1.73	1.927	CAS, Terrero Cave
S. jemez	CAS.4, Morph_29F	1.97	1.94	1.23	0.0944	0.2111	0.3111	0.3778	0.3278	0.4222	0.2167	0.7111	0.2389	0.4222	1.96	0.6167	1.62	1.67	1.789	CAS, Terrero Cave
S. idahoensis	Morph_30F	2.488	2.703	1.508	0.2111	0.389	0.4222	0.5111	0.4056	0.5722	0.2833	0.844	0.2889	0.4278	2	0.7444	1.68	1.85	1.328	CHR2008_37
S. idahoensis	Morph_31F	2.3	2.4	1.46	0.189	0.3667	0.4111	0.4667	0.4056	0.4056	0.2778	0.8111	0.2833	0.4611	2.05	0.7389	1.76	1.98	1.261	CHR2008_35
S. idahoensis	Morph_32F	2.363	2.625	1.492	0.2111	0.3667	0.4333	0.5167	0.4278	0.4056	0.2944	0.8222	0.2889	0.4778	1.85	0.7167	1.576	1.75	1.177	CHR2008_31
S. idahoensis	Morph_33F	2.3	2.4	1.463	0.178	0.3611	0.4056	0.4611	0.3944	0.3556	0.2611	0.8	0.2778	0.4333	1.72	0.6944	1.476	1.64	1.121	SD11_015
S. idahoensis	Morph_34F	2.547	2.594	1.548	0.1611	0.3778	0.3667	0.5278	0.4222	0.5667	0.2889	0.8556	0.3111	0.45	1.78	0.6778	1.54	1.67	1.154	SD11_018
S. idahoensis	Morph_35F	2.438	2.594	1.492	0.2	0.3778	0.4056	0.4556	0.4222	0.5556	0.2833	0.8444	0.3	0.4722	1.99	0.778	1.7	1.88	1.311	CHR2008_65
S. idahoensis	Morph_36F	2.375	2.5	1.413	0.1667	0.3556	0.4	0.4778	0.4111	0.4	0.2722	0.8	0.2833	0.4278	1.72	0.6556	1.476	1.68	1.188	CHR2008_92
S. idahoensis	Morph_39F	2.688	2.828	1.69	0.2278	0.4056	0.4556	0.5333	0.4333	0.5278	0.3167	0.9111	0.3222	0.4667	2.063	0.8	1.64	2	1.266	CHR2008_93
S. idahoensis	OP2416, Morph_40F	2.4	2.672	1.516	0.1722	0.3889	0.4556	0.5111	0.4056	0.4889	0.2833	0.8333	0.2944	0.4667	1.92	0.7167	1.587	1.79	1.245	CHR2008_94
S. nondimorphicus	Morph_42F	2.516	2.75	1.595	0.167	0.4	0.428	0.55	0.422	0.611	0.3	0.878	0.306	0.478	2.15	0.728	1.81	2.075	1.333	SD10_005
S. nondimorphicus	Morph_43F	2.355	2.656	1.54	0.178	0.389	0.42	0.55	0.406	0.622	0.283	0.856	0.302	0.567	2.025	0.7	1.636	1.924	1.4	MCH02_208
S. nondimorphicus	Morph_44F	2.5	2.75	1.603	0.211	0.4	0.45	0.556	0.444	0.489	0.278	0.852	0.311	0.506	2.2	0.789	1.97	2.3	1.396	SD11_005
S. nondimorphicus	CHR1696, Morph_45F	2.531	2.656	1.62	0.222	0.367	0.467	0.556	0.433	0.683	0.278	0.878	0.3056	0.511	2.145	0.789	1.86	2.15	1.378	CHR1696
S. cavicolens	OP2144, Morph_46F	1.67	1.775	1.067	0.089	0.233	0.2889	0.3889	0.264	0.3833	0.211	0.644	0.222	0.411	1.94	0.678	1.66	1.76	1.933	SD08_027
