# Supplementary material for: Integrative Taxonomy and Species Delimitation in Harvestmen: A Revision of the Western North American Genus Sclerobunus (Opiliones: Laniatores: Travunioidea)
Source: PLoS One. 2014 Aug 21;9(8):e104982. doi: 10.1371/journal.pone.0104982 (PMC4140732; doi:10.1371/journal.pone.0104982)
Supplement: File S4 — Google Earth kmz file including georeferenced locations for all recent fieldwork including collecting localities included in this study, museum records (AMNH, CAS, DMNS), and all publication records. To maintain protection of certain caves, GPS coordinates for cave localities are not exact. (KML) [file pone.0104982.s007.kml]

<?xml version="1.0" encoding="UTF-8"?>
<kml xmlns="http://www.opengis.net/kml/2.2" xmlns:gx="http://www.google.com/kml/ext/2.2" xmlns:kml="http://www.opengis.net/kml/2.2" xmlns:atom="http://www.w3.org/2005/Atom">
<Document>
	<name>Derkarabetian&amp;Hedin2014</name>
	<Snippet maxLines="2"><![CDATA[created using <A href="http://www.gpsvisualizer.com/?ref=ge&time=1363380060">GPS Visualizer</A>]]></Snippet>
	<Style id="sn_icon566000">
		<IconStyle>
			<color>ff813394</color>
			<Icon>
				<href>http://maps.google.ca/mapfiles/kml/pal4/icon56.png</href>
			</Icon>
		</IconStyle>
		<LabelStyle>
			<scale>0</scale>
		</LabelStyle>
		<BalloonStyle>
			<text><![CDATA[<p align="left" style="white-space:nowrap;"><font size="+1"><b>$[name]</b></font></p> <p align="left">$[description]</p>]]></text>
		</BalloonStyle>
	</Style>
	<Style id="sh_wht-diamond3">
		<IconStyle>
			<color>ff0254ff</color>
			<scale>1.3</scale>
			<Icon>
				<href>http://maps.google.com/mapfiles/kml/paddle/wht-diamond.png</href>
			</Icon>
			<hotSpot x="32" y="1" xunits="pixels" yunits="pixels"/>
		</IconStyle>
		<BalloonStyle>
			<text><![CDATA[<p align="left" style="white-space:nowrap;"><font size="+1"><b>$[name]</b></font></p> <p align="left">$[description]</p>]]></text>
		</BalloonStyle>
		<ListStyle>
			<ItemIcon>
				<href>http://maps.google.com/mapfiles/kml/paddle/wht-diamond-lv.png</href>
			</ItemIcon>
		</ListStyle>
	</Style>
	<Style id="sh_icon56">
		<IconStyle>
			<color>ff0a8703</color>
			<scale>1.2</scale>
			<Icon>
				<href>http://maps.google.ca/mapfiles/kml/pal4/icon56.png</href>
			</Icon>
		</IconStyle>
		<BalloonStyle>
			<text><![CDATA[<p align="left" style="white-space:nowrap;"><font size="+1"><b>$[name]</b></font></p> <p align="left">$[description]</p>]]></text>
		</BalloonStyle>
	</Style>
	<StyleMap id="msn_wht-diamond">
		<Pair>
			<key>normal</key>
			<styleUrl>#sn_wht-diamond8</styleUrl>
		</Pair>
		<Pair>
			<key>highlight</key>
			<styleUrl>#sh_wht-diamond1</styleUrl>
		</Pair>
	</StyleMap>
	<StyleMap id="msn_wht-diamond3">
		<Pair>
			<key>normal</key>
			<styleUrl>#sn_wht-diamond4</styleUrl>
		</Pair>
		<Pair>
			<key>highlight</key>
			<styleUrl>#sh_wht-diamond0</styleUrl>
		</Pair>
	</StyleMap>
	<Style id="sn_icon56">
		<IconStyle>
			<color>ff04dbf0</color>
			<Icon>
				<href>http://maps.google.ca/mapfiles/kml/pal4/icon56.png</href>
			</Icon>
		</IconStyle>
		<LabelStyle>
			<scale>0</scale>
		</LabelStyle>
		<BalloonStyle>
			<text><![CDATA[<p align="left" style="white-space:nowrap;"><font size="+1"><b>$[name]</b></font></p> <p align="left">$[description]</p>]]></text>
		</BalloonStyle>
	</Style>
	<Style id="sn_icon563">
		<IconStyle>
			<color>ff022557</color>
			<Icon>
				<href>http://maps.google.ca/mapfiles/kml/pal4/icon56.png</href>
			</Icon>
		</IconStyle>
		<LabelStyle>
			<scale>0</scale>
		</LabelStyle>
		<BalloonStyle>
			<text><![CDATA[<p align="left" style="white-space:nowrap;"><font size="+1"><b>$[name]</b></font></p> <p align="left">$[description]</p>]]></text>
		</BalloonStyle>
	</Style>
	<Style id="sh_icon560">
		<IconStyle>
			<color>ff8f5049</color>
			<scale>1.2</scale>
			<Icon>
				<href>http://maps.google.ca/mapfiles/kml/pal4/icon56.png</href>
			</Icon>
		</IconStyle>
		<BalloonStyle>
			<text><![CDATA[<p align="left" style="white-space:nowrap;"><font size="+1"><b>$[name]</b></font></p> <p align="left">$[description]</p>]]></text>
		</BalloonStyle>
	</Style>
	<Style id="sn_icon560">
		<IconStyle>
			<color>ff0a8703</color>
			<Icon>
				<href>http://maps.google.ca/mapfiles/kml/pal4/icon56.png</href>
			</Icon>
		</IconStyle>
		<LabelStyle>
			<scale>0</scale>
		</LabelStyle>
		<BalloonStyle>
			<text><![CDATA[<p align="left" style="white-space:nowrap;"><font size="+1"><b>$[name]</b></font></p> <p align="left">$[description]</p>]]></text>
		</BalloonStyle>
	</Style>
	<Style id="sh_wht-diamond20">
		<IconStyle>
			<color>ffd677de</color>
			<scale>1.3</scale>
			<Icon>
				<href>http://maps.google.com/mapfiles/kml/paddle/wht-diamond.png</href>
			</Icon>
			<hotSpot x="32" y="1" xunits="pixels" yunits="pixels"/>
		</IconStyle>
		<BalloonStyle>
			<text><![CDATA[<p align="left" style="white-space:nowrap;"><font size="+1"><b>$[name]</b></font></p> <p align="left">$[description]</p>]]></text>
		</BalloonStyle>
		<ListStyle>
			<ItemIcon>
				<href>http://maps.google.com/mapfiles/kml/paddle/wht-diamond-lv.png</href>
			</ItemIcon>
		</ListStyle>
	</Style>
	<StyleMap id="msn_wht-diamond20">
		<Pair>
			<key>normal</key>
			<styleUrl>#sn_wht-diamond1</styleUrl>
		</Pair>
		<Pair>
			<key>highlight</key>
			<styleUrl>#sh_wht-diamond10</styleUrl>
		</Pair>
	</StyleMap>
	<Style id="sh_icon561">
		<IconStyle>
			<color>ff04dbf0</color>
			<scale>1.2</scale>
			<Icon>
				<href>http://maps.google.ca/mapfiles/kml/pal4/icon56.png</href>
			</Icon>
		</IconStyle>
		<BalloonStyle>
			<text><![CDATA[<p align="left" style="white-space:nowrap;"><font size="+1"><b>$[name]</b></font></p> <p align="left">$[description]</p>]]></text>
		</BalloonStyle>
	</Style>
	<StyleMap id="msn_icon5630">
		<Pair>
			<key>normal</key>
			<styleUrl>#sn_icon566</styleUrl>
		</Pair>
		<Pair>
			<key>highlight</key>
			<styleUrl>#sh_icon5671</styleUrl>
		</Pair>
	</StyleMap>
	<StyleMap id="msn_icon565">
		<Pair>
			<key>normal</key>
			<styleUrl>#sn_icon5601</styleUrl>
		</Pair>
		<Pair>
			<key>highlight</key>
			<styleUrl>#sh_icon5612</styleUrl>
		</Pair>
	</StyleMap>
	<Style id="sn_icon5614">
		<IconStyle>
			<color>ff0d03ff</color>
			<Icon>
				<href>http://maps.google.ca/mapfiles/kml/pal4/icon56.png</href>
			</Icon>
		</IconStyle>
		<LabelStyle>
			<scale>0</scale>
		</LabelStyle>
		<BalloonStyle>
			<text><![CDATA[<p align="left" style="white-space:nowrap;"><font size="+1"><b>$[name]</b></font></p> <p align="left">$[description]</p>]]></text>
		</BalloonStyle>
	</Style>
	<Style id="sn_icon562">
		<IconStyle>
			<color>ff8f5049</color>
			<Icon>
				<href>http://maps.google.ca/mapfiles/kml/pal4/icon56.png</href>
			</Icon>
		</IconStyle>
		<LabelStyle>
			<scale>0</scale>
		</LabelStyle>
		<BalloonStyle>
			<text><![CDATA[<p align="left" style="white-space:nowrap;"><font size="+1"><b>$[name]</b></font></p> <p align="left">$[description]</p>]]></text>
		</BalloonStyle>
	</Style>
	<StyleMap id="msn_icon56100">
		<Pair>
			<key>normal</key>
			<styleUrl>#sn_icon5610</styleUrl>
		</Pair>
		<Pair>
			<key>highlight</key>
			<styleUrl>#sh_icon5660</styleUrl>
		</Pair>
	</StyleMap>
	<Style id="sn_wht-diamond4">
		<IconStyle>
			<color>ffffaf54</color>
			<scale>1.1</scale>
			<Icon>
				<href>http://maps.google.com/mapfiles/kml/paddle/wht-diamond.png</href>
			</Icon>
			<hotSpot x="32" y="1" xunits="pixels" yunits="pixels"/>
		</IconStyle>
		<LabelStyle>
			<scale>0</scale>
		</LabelStyle>
		<BalloonStyle>
			<text><![CDATA[<p align="left" style="white-space:nowrap;"><font size="+1"><b>$[name]</b></font></p> <p align="left">$[description]</p>]]></text>
		</BalloonStyle>
		<ListStyle>
			<ItemIcon>
				<href>http://maps.google.com/mapfiles/kml/paddle/wht-diamond-lv.png</href>
			</ItemIcon>
		</ListStyle>
	</Style>
	<Style id="sn_icon564">
		<IconStyle>
			<color>ff679208</color>
			<Icon>
				<href>http://maps.google.ca/mapfiles/kml/pal4/icon56.png</href>
			</Icon>
		</IconStyle>
		<LabelStyle>
			<scale>0</scale>
		</LabelStyle>
		<BalloonStyle>
			<text><![CDATA[<p align="left" style="white-space:nowrap;"><font size="+1"><b>$[name]</b></font></p> <p align="left">$[description]</p>]]></text>
		</BalloonStyle>
	</Style>
	<Style id="sn_icon568">
		<IconStyle>
			<color>ff0d03ff</color>
			<Icon>
				<href>http://maps.google.ca/mapfiles/kml/pal4/icon56.png</href>
			</Icon>
		</IconStyle>
		<LabelStyle>
			<scale>0</scale>
		</LabelStyle>
		<BalloonStyle>
			<text><![CDATA[<p align="left" style="white-space:nowrap;"><font size="+1"><b>$[name]</b></font></p> <p align="left">$[description]</p>]]></text>
		</BalloonStyle>
	</Style>
	<StyleMap id="msn_icon56">
		<Pair>
			<key>normal</key>
			<styleUrl>#sn_icon56</styleUrl>
		</Pair>
		<Pair>
			<key>highlight</key>
			<styleUrl>#sh_icon561</styleUrl>
		</Pair>
	</StyleMap>
	<StyleMap id="msn_icon5632">
		<Pair>
			<key>normal</key>
			<styleUrl>#sn_icon56600</styleUrl>
		</Pair>
		<Pair>
			<key>highlight</key>
			<styleUrl>#sh_icon5670</styleUrl>
		</Pair>
	</StyleMap>
	<Style id="sn_icon566">
		<IconStyle>
			<color>ff813394</color>
			<Icon>
				<href>http://maps.google.ca/mapfiles/kml/pal4/icon56.png</href>
			</Icon>
		</IconStyle>
		<LabelStyle>
			<scale>0</scale>
		</LabelStyle>
		<BalloonStyle>
			<text><![CDATA[<p align="left" style="white-space:nowrap;"><font size="+1"><b>$[name]</b></font></p> <p align="left">$[description]</p>]]></text>
		</BalloonStyle>
	</Style>
	<StyleMap id="msn_wht-diamond4">
		<Pair>
			<key>normal</key>
			<styleUrl>#sn_wht-diamond5</styleUrl>
		</Pair>
		<Pair>
			<key>highlight</key>
			<styleUrl>#sh_wht-diamond000</styleUrl>
		</Pair>
	</StyleMap>
	<Style id="sh_icon569">
		<IconStyle>
			<color>ff37c355</color>
			<scale>1.2</scale>
			<Icon>
				<href>http://maps.google.ca/mapfiles/kml/pal4/icon56.png</href>
			</Icon>
		</IconStyle>
		<BalloonStyle>
			<text><![CDATA[<p align="left" style="white-space:nowrap;"><font size="+1"><b>$[name]</b></font></p> <p align="left">$[description]</p>]]></text>
		</BalloonStyle>
	</Style>
	<StyleMap id="msn_wht-diamond0">
		<Pair>
			<key>normal</key>
			<styleUrl>#sn_wht-diamond01</styleUrl>
		</Pair>
		<Pair>
			<key>highlight</key>
			<styleUrl>#sh_wht-diamond3</styleUrl>
		</Pair>
	</StyleMap>
	<Style id="sn_wht-diamond6">
		<IconStyle>
			<color>ffd677de</color>
			<scale>1.1</scale>
			<Icon>
				<href>http://maps.google.com/mapfiles/kml/paddle/wht-diamond.png</href>
			</Icon>
			<hotSpot x="32" y="1" xunits="pixels" yunits="pixels"/>
		</IconStyle>
		<LabelStyle>
			<scale>0</scale>
		</LabelStyle>
		<BalloonStyle>
			<text><![CDATA[<p align="left" style="white-space:nowrap;"><font size="+1"><b>$[name]</b></font></p> <p align="left">$[description]</p>]]></text>
		</BalloonStyle>
		<ListStyle>
			<ItemIcon>
				<href>http://maps.google.com/mapfiles/kml/paddle/wht-diamond-lv.png</href>
			</ItemIcon>
		</ListStyle>
	</Style>
	<StyleMap id="msn_icon569">
		<Pair>
			<key>normal</key>
			<styleUrl>#sn_icon5612</styleUrl>
		</Pair>
		<Pair>
			<key>highlight</key>
			<styleUrl>#sh_icon5613</styleUrl>
		</Pair>
	</StyleMap>
	<StyleMap id="msn_icon5640">
		<Pair>
			<key>normal</key>
			<styleUrl>#sn_icon5613</styleUrl>
		</Pair>
		<Pair>
			<key>highlight</key>
			<styleUrl>#sh_icon564</styleUrl>
		</Pair>
	</StyleMap>
	<Style id="sh_wht-diamond">
		<IconStyle>
			<color>ff37c355</color>
			<scale>1.3</scale>
			<Icon>
				<href>http://maps.google.com/mapfiles/kml/paddle/wht-diamond.png</href>
			</Icon>
			<hotSpot x="32" y="1" xunits="pixels" yunits="pixels"/>
		</IconStyle>
		<BalloonStyle>
			<text><![CDATA[<p align="left" style="white-space:nowrap;"><font size="+1"><b>$[name]</b></font></p> <p align="left">$[description]</p>]]></text>
		</BalloonStyle>
		<ListStyle>
			<ItemIcon>
				<href>http://maps.google.com/mapfiles/kml/paddle/wht-diamond-lv.png</href>
			</ItemIcon>
		</ListStyle>
	</Style>
	<StyleMap id="msn_icon5660">
		<Pair>
			<key>normal</key>
			<styleUrl>#sn_icon569</styleUrl>
		</Pair>
		<Pair>
			<key>highlight</key>
			<styleUrl>#sh_icon5610</styleUrl>
		</Pair>
	</StyleMap>
	<Style id="sn_wht-diamond0">
		<IconStyle>
			<color>ff0d03ff</color>
			<scale>1.1</scale>
			<Icon>
				<href>http://maps.google.com/mapfiles/kml/paddle/wht-diamond.png</href>
			</Icon>
			<hotSpot x="32" y="1" xunits="pixels" yunits="pixels"/>
		</IconStyle>
		<LabelStyle>
			<scale>0</scale>
		</LabelStyle>
		<BalloonStyle>
			<text><![CDATA[<p align="left" style="white-space:nowrap;"><font size="+1"><b>$[name]</b></font></p> <p align="left">$[description]</p>]]></text>
		</BalloonStyle>
		<ListStyle>
			<ItemIcon>
				<href>http://maps.google.com/mapfiles/kml/paddle/wht-diamond-lv.png</href>
			</ItemIcon>
		</ListStyle>
	</Style>
	<Style id="sn_icon561">
		<IconStyle>
			<color>ff0d03ff</color>
			<Icon>
				<href>http://maps.google.ca/mapfiles/kml/pal4/icon56.png</href>
			</Icon>
		</IconStyle>
		<LabelStyle>
			<scale>0</scale>
		</LabelStyle>
		<BalloonStyle>
			<text><![CDATA[<p align="left" style="white-space:nowrap;"><font size="+1"><b>$[name]</b></font></p> <p align="left">$[description]</p>]]></text>
		</BalloonStyle>
	</Style>
	<Style id="sh_wht-diamond40">
		<IconStyle>
			<color>ff679208</color>
			<scale>1.3</scale>
			<Icon>
				<href>http://maps.google.com/mapfiles/kml/paddle/wht-diamond.png</href>
			</Icon>
			<hotSpot x="32" y="1" xunits="pixels" yunits="pixels"/>
		</IconStyle>
		<BalloonStyle>
			<text><![CDATA[<p align="left" style="white-space:nowrap;"><font size="+1"><b>$[name]</b></font></p> <p align="left">$[description]</p>]]></text>
		</BalloonStyle>
		<ListStyle>
			<ItemIcon>
				<href>http://maps.google.com/mapfiles/kml/paddle/wht-diamond-lv.png</href>
			</ItemIcon>
		</ListStyle>
	</Style>
	<StyleMap id="msn_icon568">
		<Pair>
			<key>normal</key>
			<styleUrl>#sn_icon5680</styleUrl>
		</Pair>
		<Pair>
			<key>highlight</key>
			<styleUrl>#sh_icon569</styleUrl>
		</Pair>
	</StyleMap>
	<Style id="sn_icon56600">
		<IconStyle>
			<color>ff813394</color>
			<Icon>
				<href>http://maps.google.ca/mapfiles/kml/pal4/icon56.png</href>
			</Icon>
		</IconStyle>
		<LabelStyle>
			<scale>0</scale>
		</LabelStyle>
		<BalloonStyle>
			<text><![CDATA[<p align="left" style="white-space:nowrap;"><font size="+1"><b>$[name]</b></font></p> <p align="left">$[description]</p>]]></text>
		</BalloonStyle>
	</Style>
	<Style id="sh_icon563">
		<IconStyle>
			<color>ff0254ff</color>
			<scale>1.2</scale>
			<Icon>
				<href>http://maps.google.ca/mapfiles/kml/pal4/icon56.png</href>
			</Icon>
		</IconStyle>
		<BalloonStyle>
			<text><![CDATA[<p align="left" style="white-space:nowrap;"><font size="+1"><b>$[name]</b></font></p> <p align="left">$[description]</p>]]></text>
		</BalloonStyle>
	</Style>
	<Style id="sh_wht-diamond10">
		<IconStyle>
			<color>ff813394</color>
			<scale>1.3</scale>
			<Icon>
				<href>http://maps.google.com/mapfiles/kml/paddle/wht-diamond.png</href>
			</Icon>
			<hotSpot x="32" y="1" xunits="pixels" yunits="pixels"/>
		</IconStyle>
		<BalloonStyle>
			<text><![CDATA[<p align="left" style="white-space:nowrap;"><font size="+1"><b>$[name]</b></font></p> <p align="left">$[description]</p>]]></text>
		</BalloonStyle>
		<ListStyle>
			<ItemIcon>
				<href>http://maps.google.com/mapfiles/kml/paddle/wht-diamond-lv.png</href>
			</ItemIcon>
		</ListStyle>
	</Style>
	<Style id="sn_wht-diamond1">
		<IconStyle>
			<color>ff813394</color>
			<scale>1.1</scale>
			<Icon>
				<href>http://maps.google.com/mapfiles/kml/paddle/wht-diamond.png</href>
			</Icon>
			<hotSpot x="32" y="1" xunits="pixels" yunits="pixels"/>
		</IconStyle>
		<LabelStyle>
			<scale>0</scale>
		</LabelStyle>
		<BalloonStyle>
			<text><![CDATA[<p align="left" style="white-space:nowrap;"><font size="+1"><b>$[name]</b></font></p> <p align="left">$[description]</p>]]></text>
		</BalloonStyle>
		<ListStyle>
			<ItemIcon>
				<href>http://maps.google.com/mapfiles/kml/paddle/wht-diamond-lv.png</href>
			</ItemIcon>
		</ListStyle>
	</Style>
	<Style id="sh_icon564">
		<IconStyle>
			<scale>1.2</scale>
			<Icon>
				<href>http://maps.google.ca/mapfiles/kml/pal4/icon56.png</href>
			</Icon>
		</IconStyle>
		<BalloonStyle>
			<text><![CDATA[<p align="left" style="white-space:nowrap;"><font size="+1"><b>$[name]</b></font></p> <p align="left">$[description]</p>]]></text>
		</BalloonStyle>
	</Style>
	<StyleMap id="msn_icon5631">
		<Pair>
			<key>normal</key>
			<styleUrl>#sn_icon5660</styleUrl>
		</Pair>
		<Pair>
			<key>highlight</key>
			<styleUrl>#sh_icon567000</styleUrl>
		</Pair>
	</StyleMap>
	<Style id="sh_icon56700">
		<IconStyle>
			<color>ff813394</color>
			<scale>1.2</scale>
			<Icon>
				<href>http://maps.google.ca/mapfiles/kml/pal4/icon56.png</href>
			</Icon>
		</IconStyle>
		<BalloonStyle>
			<text><![CDATA[<p align="left" style="white-space:nowrap;"><font size="+1"><b>$[name]</b></font></p> <p align="left">$[description]</p>]]></text>
		</BalloonStyle>
	</Style>
	<Style id="sn_icon5601">
		<IconStyle>
			<color>ff0254ff</color>
			<Icon>
				<href>http://maps.google.ca/mapfiles/kml/pal4/icon56.png</href>
			</Icon>
		</IconStyle>
		<LabelStyle>
			<scale>0</scale>
		</LabelStyle>
		<BalloonStyle>
			<text><![CDATA[<p align="left" style="white-space:nowrap;"><font size="+1"><b>$[name]</b></font></p> <p align="left">$[description]</p>]]></text>
		</BalloonStyle>
	</Style>
	<Style id="sh_wht-diamond0">
		<IconStyle>
			<color>ffffaf54</color>
			<scale>1.3</scale>
			<Icon>
				<href>http://maps.google.com/mapfiles/kml/paddle/wht-diamond.png</href>
			</Icon>
			<hotSpot x="32" y="1" xunits="pixels" yunits="pixels"/>
		</IconStyle>
		<BalloonStyle>
			<text><![CDATA[<p align="left" style="white-space:nowrap;"><font size="+1"><b>$[name]</b></font></p> <p align="left">$[description]</p>]]></text>
		</BalloonStyle>
		<ListStyle>
			<ItemIcon>
				<href>http://maps.google.com/mapfiles/kml/paddle/wht-diamond-lv.png</href>
			</ItemIcon>
		</ListStyle>
	</Style>
	<StyleMap id="msn_icon564">
		<Pair>
			<key>normal</key>
			<styleUrl>#sn_icon5614</styleUrl>
		</Pair>
		<Pair>
			<key>highlight</key>
			<styleUrl>#sh_icon5601</styleUrl>
		</Pair>
	</StyleMap>
	<Style id="sh_icon5670">
		<IconStyle>
			<color>ff813394</color>
			<scale>1.2</scale>
			<Icon>
				<href>http://maps.google.ca/mapfiles/kml/pal4/icon56.png</href>
			</Icon>
		</IconStyle>
		<BalloonStyle>
			<text><![CDATA[<p align="left" style="white-space:nowrap;"><font size="+1"><b>$[name]</b></font></p> <p align="left">$[description]</p>]]></text>
		</BalloonStyle>
	</Style>
	<StyleMap id="msn_icon5620">
		<Pair>
			<key>normal</key>
			<styleUrl>#sn_icon565</styleUrl>
		</Pair>
		<Pair>
			<key>highlight</key>
			<styleUrl>#sh_icon56100</styleUrl>
		</Pair>
	</StyleMap>
	<StyleMap id="msn_wht-diamond6">
		<Pair>
			<key>normal</key>
			<styleUrl>#sn_wht-diamond00</styleUrl>
		</Pair>
		<Pair>
			<key>highlight</key>
			<styleUrl>#sh_wht-diamond6</styleUrl>
		</Pair>
	</StyleMap>
	<Style id="sh_icon5601">
		<IconStyle>
			<color>ff0d03ff</color>
			<scale>1.2</scale>
			<Icon>
				<href>http://maps.google.ca/mapfiles/kml/pal4/icon56.png</href>
			</Icon>
		</IconStyle>
		<BalloonStyle>
			<text><![CDATA[<p align="left" style="white-space:nowrap;"><font size="+1"><b>$[name]</b></font></p> <p align="left">$[description]</p>]]></text>
		</BalloonStyle>
	</Style>
	<Style id="sn_icon565">
		<IconStyle>
			<color>ffd677de</color>
			<scale>1.1</scale>
			<Icon>
				<href>http://maps.google.ca/mapfiles/kml/pal4/icon56.png</href>
			</Icon>
		</IconStyle>
		<LabelStyle>
			<scale>0</scale>
		</LabelStyle>
		<BalloonStyle>
			<text><![CDATA[<p align="left" style="white-space:nowrap;"><font size="+1"><b>$[name]</b></font></p> <p align="left">$[description]</p>]]></text>
		</BalloonStyle>
	</Style>
	<Style id="sn_wht-diamond2">
		<IconStyle>
			<color>ff022557</color>
			<scale>1.1</scale>
			<Icon>
				<href>http://maps.google.com/mapfiles/kml/paddle/wht-diamond.png</href>
			</Icon>
			<hotSpot x="32" y="1" xunits="pixels" yunits="pixels"/>
		</IconStyle>
		<LabelStyle>
			<scale>0</scale>
		</LabelStyle>
		<BalloonStyle>
			<text><![CDATA[<p align="left" style="white-space:nowrap;"><font size="+1"><b>$[name]</b></font></p> <p align="left">$[description]</p>]]></text>
		</BalloonStyle>
		<ListStyle>
			<ItemIcon>
				<href>http://maps.google.com/mapfiles/kml/paddle/wht-diamond-lv.png</href>
			</ItemIcon>
		</ListStyle>
	</Style>
	<Style id="sh_icon5620">
		<IconStyle>
			<color>ffe1b5ff</color>
			<scale>1.2</scale>
			<Icon>
				<href>http://maps.google.ca/mapfiles/kml/pal4/icon56.png</href>
			</Icon>
		</IconStyle>
		<BalloonStyle>
			<text><![CDATA[<p align="left" style="white-space:nowrap;"><font size="+1"><b>$[name]</b></font></p> <p align="left">$[description]</p>]]></text>
		</BalloonStyle>
	</Style>
	<Style id="sh_wht-diamond00">
		<IconStyle>
			<color>ff0d03ff</color>
			<scale>1.3</scale>
			<Icon>
				<href>http://maps.google.com/mapfiles/kml/paddle/wht-diamond.png</href>
			</Icon>
			<hotSpot x="32" y="1" xunits="pixels" yunits="pixels"/>
		</IconStyle>
		<BalloonStyle>
			<text><![CDATA[<p align="left" style="white-space:nowrap;"><font size="+1"><b>$[name]</b></font></p> <p align="left">$[description]</p>]]></text>
		</BalloonStyle>
		<ListStyle>
			<ItemIcon>
				<href>http://maps.google.com/mapfiles/kml/paddle/wht-diamond-lv.png</href>
			</ItemIcon>
		</ListStyle>
	</Style>
	<StyleMap id="msn_icon5650">
		<Pair>
			<key>normal</key>
			<styleUrl>#sn_icon5670</styleUrl>
		</Pair>
		<Pair>
			<key>highlight</key>
			<styleUrl>#sh_icon5620</styleUrl>
		</Pair>
	</StyleMap>
	<StyleMap id="msn_icon5610">
		<Pair>
			<key>normal</key>
			<styleUrl>#sn_icon562</styleUrl>
		</Pair>
		<Pair>
			<key>highlight</key>
			<styleUrl>#sh_icon560</styleUrl>
		</Pair>
	</StyleMap>
	<StyleMap id="msn_icon560">
		<Pair>
			<key>normal</key>
			<styleUrl>#sn_icon560</styleUrl>
		</Pair>
		<Pair>
			<key>highlight</key>
			<styleUrl>#sh_icon56</styleUrl>
		</Pair>
	</StyleMap>
	<Style id="sh_icon565">
		<IconStyle>
			<color>ff813394</color>
			<scale>1.2</scale>
			<Icon>
				<href>http://maps.google.ca/mapfiles/kml/pal4/icon56.png</href>
			</Icon>
		</IconStyle>
		<BalloonStyle>
			<text><![CDATA[<p align="left" style="white-space:nowrap;"><font size="+1"><b>$[name]</b></font></p> <p align="left">$[description]</p>]]></text>
		</BalloonStyle>
	</Style>
	<Style id="sn_icon569">
		<IconStyle>
			<color>ff022557</color>
			<Icon>
				<href>http://maps.google.ca/mapfiles/kml/pal4/icon56.png</href>
			</Icon>
		</IconStyle>
		<LabelStyle>
			<scale>0</scale>
		</LabelStyle>
		<BalloonStyle>
			<text><![CDATA[<p align="left" style="white-space:nowrap;"><font size="+1"><b>$[name]</b></font></p> <p align="left">$[description]</p>]]></text>
		</BalloonStyle>
	</Style>
	<Style id="sn_wht-diamond3">
		<IconStyle>
			<color>ff679208</color>
			<scale>1.1</scale>
			<Icon>
				<href>http://maps.google.com/mapfiles/kml/paddle/wht-diamond.png</href>
			</Icon>
			<hotSpot x="32" y="1" xunits="pixels" yunits="pixels"/>
		</IconStyle>
		<LabelStyle>
			<scale>0</scale>
		</LabelStyle>
		<BalloonStyle>
			<text><![CDATA[<p align="left" style="white-space:nowrap;"><font size="+1"><b>$[name]</b></font></p> <p align="left">$[description]</p>]]></text>
		</BalloonStyle>
		<ListStyle>
			<ItemIcon>
				<href>http://maps.google.com/mapfiles/kml/paddle/wht-diamond-lv.png</href>
			</ItemIcon>
		</ListStyle>
	</Style>
	<Style id="sn_wht-diamond5">
		<IconStyle>
			<color>ffe1b5ff</color>
			<scale>1.1</scale>
			<Icon>
				<href>http://maps.google.com/mapfiles/kml/paddle/wht-diamond.png</href>
			</Icon>
			<hotSpot x="32" y="1" xunits="pixels" yunits="pixels"/>
		</IconStyle>
		<LabelStyle>
			<scale>0</scale>
		</LabelStyle>
		<BalloonStyle>
			<text><![CDATA[<p align="left" style="white-space:nowrap;"><font size="+1"><b>$[name]</b></font></p> <p align="left">$[description]</p>]]></text>
		</BalloonStyle>
		<ListStyle>
			<ItemIcon>
				<href>http://maps.google.com/mapfiles/kml/paddle/wht-diamond-lv.png</href>
			</ItemIcon>
		</ListStyle>
	</Style>
	<Style id="sn_icon5613">
		<IconStyle>
			<Icon>
				<href>http://maps.google.ca/mapfiles/kml/pal4/icon56.png</href>
			</Icon>
		</IconStyle>
		<LabelStyle>
			<scale>0</scale>
		</LabelStyle>
		<BalloonStyle>
			<text><![CDATA[<p align="left" style="white-space:nowrap;"><font size="+1"><b>$[name]</b></font></p> <p align="left">$[description]</p>]]></text>
		</BalloonStyle>
	</Style>
	<Style id="sn_wht-diamond00">
		<IconStyle>
			<color>ff8f5049</color>
			<scale>1.1</scale>
			<Icon>
				<href>http://maps.google.com/mapfiles/kml/paddle/wht-diamond.png</href>
			</Icon>
			<hotSpot x="32" y="1" xunits="pixels" yunits="pixels"/>
		</IconStyle>
		<LabelStyle>
			<scale>0</scale>
		</LabelStyle>
		<BalloonStyle>
			<text><![CDATA[<p align="left" style="white-space:nowrap;"><font size="+1"><b>$[name]</b></font></p> <p align="left">$[description]</p>]]></text>
		</BalloonStyle>
		<ListStyle>
			<ItemIcon>
				<href>http://maps.google.com/mapfiles/kml/paddle/wht-diamond-lv.png</href>
			</ItemIcon>
		</ListStyle>
	</Style>
	<Style id="sh_icon5671">
		<IconStyle>
			<color>ff813394</color>
			<scale>1.2</scale>
			<Icon>
				<href>http://maps.google.ca/mapfiles/kml/pal4/icon56.png</href>
			</Icon>
		</IconStyle>
		<BalloonStyle>
			<text><![CDATA[<p align="left" style="white-space:nowrap;"><font size="+1"><b>$[name]</b></font></p> <p align="left">$[description]</p>]]></text>
		</BalloonStyle>
	</Style>
	<Style id="sn_icon5611">
		<IconStyle>
			<color>ff0254ff</color>
			<Icon>
				<href>http://maps.google.ca/mapfiles/kml/pal4/icon56.png</href>
			</Icon>
		</IconStyle>
		<LabelStyle>
			<scale>0</scale>
		</LabelStyle>
		<BalloonStyle>
			<text><![CDATA[<p align="left" style="white-space:nowrap;"><font size="+1"><b>$[name]</b></font></p> <p align="left">$[description]</p>]]></text>
		</BalloonStyle>
	</Style>
	<Style id="sn_wht-diamond">
		<IconStyle>
			<color>ff37c355</color>
			<scale>1.1</scale>
			<Icon>
				<href>http://maps.google.com/mapfiles/kml/paddle/wht-diamond.png</href>
			</Icon>
			<hotSpot x="32" y="1" xunits="pixels" yunits="pixels"/>
		</IconStyle>
		<LabelStyle>
			<scale>0</scale>
		</LabelStyle>
		<BalloonStyle>
			<text><![CDATA[<p align="left" style="white-space:nowrap;"><font size="+1"><b>$[name]</b></font></p> <p align="left">$[description]</p>]]></text>
		</BalloonStyle>
		<ListStyle>
			<ItemIcon>
				<href>http://maps.google.com/mapfiles/kml/paddle/wht-diamond-lv.png</href>
			</ItemIcon>
		</ListStyle>
	</Style>
	<StyleMap id="msn_icon566">
		<Pair>
			<key>normal</key>
			<styleUrl>#sn_icon561</styleUrl>
		</Pair>
		<Pair>
			<key>highlight</key>
			<styleUrl>#sh_icon566</styleUrl>
		</Pair>
	</StyleMap>
	<StyleMap id="msn_icon563">
		<Pair>
			<key>normal</key>
			<styleUrl>#sn_icon566000</styleUrl>
		</Pair>
		<Pair>
			<key>highlight</key>
			<styleUrl>#sh_icon56700</styleUrl>
		</Pair>
	</StyleMap>
	<Style id="sh_wht-diamond6">
		<IconStyle>
			<color>ff8f5049</color>
			<scale>1.3</scale>
			<Icon>
				<href>http://maps.google.com/mapfiles/kml/paddle/wht-diamond.png</href>
			</Icon>
			<hotSpot x="32" y="1" xunits="pixels" yunits="pixels"/>
		</IconStyle>
		<BalloonStyle>
			<text><![CDATA[<p align="left" style="white-space:nowrap;"><font size="+1"><b>$[name]</b></font></p> <p align="left">$[description]</p>]]></text>
		</BalloonStyle>
		<ListStyle>
			<ItemIcon>
				<href>http://maps.google.com/mapfiles/kml/paddle/wht-diamond-lv.png</href>
			</ItemIcon>
		</ListStyle>
	</Style>
	<StyleMap id="msn_icon5680">
		<Pair>
			<key>normal</key>
			<styleUrl>#sn_icon56000</styleUrl>
		</Pair>
		<Pair>
			<key>highlight</key>
			<styleUrl>#sh_icon5650</styleUrl>
		</Pair>
	</StyleMap>
	<Style id="sh_icon56120">
		<IconStyle>
			<color>ff679208</color>
			<scale>1.2</scale>
			<Icon>
				<href>http://maps.google.ca/mapfiles/kml/pal4/icon56.png</href>
			</Icon>
		</IconStyle>
		<BalloonStyle>
			<text><![CDATA[<p align="left" style="white-space:nowrap;"><font size="+1"><b>$[name]</b></font></p> <p align="left">$[description]</p>]]></text>
		</BalloonStyle>
	</Style>
	<Style id="sn_icon5610">
		<IconStyle>
			<color>ffd677de</color>
			<Icon>
				<href>http://maps.google.ca/mapfiles/kml/pal4/icon56.png</href>
			</Icon>
		</IconStyle>
		<LabelStyle>
			<scale>0</scale>
		</LabelStyle>
		<BalloonStyle>
			<text><![CDATA[<p align="left" style="white-space:nowrap;"><font size="+1"><b>$[name]</b></font></p> <p align="left">$[description]</p>]]></text>
		</BalloonStyle>
	</Style>
	<Style id="sn_icon56100">
		<IconStyle>
			<color>ff8f5049</color>
			<Icon>
				<href>http://maps.google.ca/mapfiles/kml/pal4/icon56.png</href>
			</Icon>
		</IconStyle>
		<LabelStyle>
			<scale>0</scale>
		</LabelStyle>
		<BalloonStyle>
			<text><![CDATA[<p align="left" style="white-space:nowrap;"><font size="+1"><b>$[name]</b></font></p> <p align="left">$[description]</p>]]></text>
		</BalloonStyle>
	</Style>
	<StyleMap id="msn_icon561">
		<Pair>
			<key>normal</key>
			<styleUrl>#sn_icon564</styleUrl>
		</Pair>
		<Pair>
			<key>highlight</key>
			<styleUrl>#sh_icon56120</styleUrl>
		</Pair>
	</StyleMap>
	<Style id="sh_icon5660">
		<IconStyle>
			<color>ffd677de</color>
			<scale>1.2</scale>
			<Icon>
				<href>http://maps.google.ca/mapfiles/kml/pal4/icon56.png</href>
			</Icon>
		</IconStyle>
		<BalloonStyle>
			<text><![CDATA[<p align="left" style="white-space:nowrap;"><font size="+1"><b>$[name]</b></font></p> <p align="left">$[description]</p>]]></text>
		</BalloonStyle>
	</Style>
	<StyleMap id="msn_icon567">
		<Pair>
			<key>normal</key>
			<styleUrl>#sn_icon563</styleUrl>
		</Pair>
		<Pair>
			<key>highlight</key>
			<styleUrl>#sh_icon5602</styleUrl>
		</Pair>
	</StyleMap>
	<Style id="sh_icon5600">
		<IconStyle>
			<color>ff8f5049</color>
			<scale>1.2</scale>
			<Icon>
				<href>http://maps.google.ca/mapfiles/kml/pal4/icon56.png</href>
			</Icon>
		</IconStyle>
		<BalloonStyle>
			<text><![CDATA[<p align="left" style="white-space:nowrap;"><font size="+1"><b>$[name]</b></font></p> <p align="left">$[description]</p>]]></text>
		</BalloonStyle>
	</Style>
	<Style id="sh_wht-diamond000">
		<IconStyle>
			<color>ffe1b5ff</color>
			<scale>1.3</scale>
			<Icon>
				<href>http://maps.google.com/mapfiles/kml/paddle/wht-diamond.png</href>
			</Icon>
			<hotSpot x="32" y="1" xunits="pixels" yunits="pixels"/>
		</IconStyle>
		<BalloonStyle>
			<text><![CDATA[<p align="left" style="white-space:nowrap;"><font size="+1"><b>$[name]</b></font></p> <p align="left">$[description]</p>]]></text>
		</BalloonStyle>
		<ListStyle>
			<ItemIcon>
				<href>http://maps.google.com/mapfiles/kml/paddle/wht-diamond-lv.png</href>
			</ItemIcon>
		</ListStyle>
	</Style>
	<Style id="sn_icon56000">
		<IconStyle>
			<color>ff813394</color>
			<Icon>
				<href>http://maps.google.ca/mapfiles/kml/pal4/icon56.png</href>
			</Icon>
		</IconStyle>
		<LabelStyle>
			<scale>0</scale>
		</LabelStyle>
		<BalloonStyle>
			<text><![CDATA[<p align="left" style="white-space:nowrap;"><font size="+1"><b>$[name]</b></font></p> <p align="left">$[description]</p>]]></text>
		</BalloonStyle>
	</Style>
	<StyleMap id="msn_icon5611">
		<Pair>
			<key>normal</key>
			<styleUrl>#sn_icon5611</styleUrl>
		</Pair>
		<Pair>
			<key>highlight</key>
			<styleUrl>#sh_icon563</styleUrl>
		</Pair>
	</StyleMap>
	<Style id="sh_icon566">
		<IconStyle>
			<color>ff0d03ff</color>
			<scale>1.2</scale>
			<Icon>
				<href>http://maps.google.ca/mapfiles/kml/pal4/icon56.png</href>
			</Icon>
		</IconStyle>
		<BalloonStyle>
			<text><![CDATA[<p align="left" style="white-space:nowrap;"><font size="+1"><b>$[name]</b></font></p> <p align="left">$[description]</p>]]></text>
		</BalloonStyle>
	</Style>
	<Style id="sn_icon5600">
		<IconStyle>
			<color>ff813394</color>
			<Icon>
				<href>http://maps.google.ca/mapfiles/kml/pal4/icon56.png</href>
			</Icon>
		</IconStyle>
		<LabelStyle>
			<scale>0</scale>
		</LabelStyle>
		<BalloonStyle>
			<text><![CDATA[<p align="left" style="white-space:nowrap;"><font size="+1"><b>$[name]</b></font></p> <p align="left">$[description]</p>]]></text>
		</BalloonStyle>
	</Style>
	<Style id="sn_icon5680">
		<IconStyle>
			<color>ff37c355</color>
			<Icon>
				<href>http://maps.google.ca/mapfiles/kml/pal4/icon56.png</href>
			</Icon>
		</IconStyle>
		<LabelStyle>
			<scale>0</scale>
		</LabelStyle>
		<BalloonStyle>
			<text><![CDATA[<p align="left" style="white-space:nowrap;"><font size="+1"><b>$[name]</b></font></p> <p align="left">$[description]</p>]]></text>
		</BalloonStyle>
	</Style>
	<StyleMap id="msn_wht-diamond1">
		<Pair>
			<key>normal</key>
			<styleUrl>#sn_wht-diamond0</styleUrl>
		</Pair>
		<Pair>
			<key>highlight</key>
			<styleUrl>#sh_wht-diamond00</styleUrl>
		</Pair>
	</StyleMap>
	<Style id="sn_wht-diamond7">
		<IconStyle>
			<color>ff04dbf0</color>
			<scale>1.1</scale>
			<Icon>
				<href>http://maps.google.com/mapfiles/kml/paddle/wht-diamond.png</href>
			</Icon>
			<hotSpot x="32" y="1" xunits="pixels" yunits="pixels"/>
		</IconStyle>
		<LabelStyle>
			<scale>0</scale>
		</LabelStyle>
		<BalloonStyle>
			<text><![CDATA[<p align="left" style="white-space:nowrap;"><font size="+1"><b>$[name]</b></font></p> <p align="left">$[description]</p>]]></text>
		</BalloonStyle>
		<ListStyle>
			<ItemIcon>
				<href>http://maps.google.com/mapfiles/kml/paddle/wht-diamond-lv.png</href>
			</ItemIcon>
		</ListStyle>
	</Style>
	<StyleMap id="msn_wht-diamond2">
		<Pair>
			<key>normal</key>
			<styleUrl>#sn_wht-diamond7</styleUrl>
		</Pair>
		<Pair>
			<key>highlight</key>
			<styleUrl>#sh_wht-diamond2</styleUrl>
		</Pair>
	</StyleMap>
	<StyleMap id="msn_wht-diamond5">
		<Pair>
			<key>normal</key>
			<styleUrl>#sn_wht-diamond6</styleUrl>
		</Pair>
		<Pair>
			<key>highlight</key>
			<styleUrl>#sh_wht-diamond20</styleUrl>
		</Pair>
	</StyleMap>
	<Style id="sn_icon5670">
		<IconStyle>
			<color>ffe1b5ff</color>
			<Icon>
				<href>http://maps.google.ca/mapfiles/kml/pal4/icon56.png</href>
			</Icon>
		</IconStyle>
		<LabelStyle>
			<scale>0</scale>
		</LabelStyle>
		<BalloonStyle>
			<text><![CDATA[<p align="left" style="white-space:nowrap;"><font size="+1"><b>$[name]</b></font></p> <p align="left">$[description]</p>]]></text>
		</BalloonStyle>
	</Style>
	<Style id="sh_icon5650">
		<IconStyle>
			<color>ff813394</color>
			<scale>1.2</scale>
			<Icon>
				<href>http://maps.google.ca/mapfiles/kml/pal4/icon56.png</href>
			</Icon>
		</IconStyle>
		<BalloonStyle>
			<text><![CDATA[<p align="left" style="white-space:nowrap;"><font size="+1"><b>$[name]</b></font></p> <p align="left">$[description]</p>]]></text>
		</BalloonStyle>
	</Style>
	<StyleMap id="msn_icon56800">
		<Pair>
			<key>normal</key>
			<styleUrl>#sn_icon5600</styleUrl>
		</Pair>
		<Pair>
			<key>highlight</key>
			<styleUrl>#sh_icon565</styleUrl>
		</Pair>
	</StyleMap>
	<StyleMap id="msn_wht-diamond8">
		<Pair>
			<key>normal</key>
			<styleUrl>#sn_wht-diamond2</styleUrl>
		</Pair>
		<Pair>
			<key>highlight</key>
			<styleUrl>#sh_wht-diamond7</styleUrl>
		</Pair>
	</StyleMap>
	<Style id="sh_wht-diamond7">
		<IconStyle>
			<color>ff022557</color>
			<scale>1.3</scale>
			<Icon>
				<href>http://maps.google.com/mapfiles/kml/paddle/wht-diamond.png</href>
			</Icon>
			<hotSpot x="32" y="1" xunits="pixels" yunits="pixels"/>
		</IconStyle>
		<BalloonStyle>
			<text><![CDATA[<p align="left" style="white-space:nowrap;"><font size="+1"><b>$[name]</b></font></p> <p align="left">$[description]</p>]]></text>
		</BalloonStyle>
		<ListStyle>
			<ItemIcon>
				<href>http://maps.google.com/mapfiles/kml/paddle/wht-diamond-lv.png</href>
			</ItemIcon>
		</ListStyle>
	</Style>
	<Style id="sh_icon567000">
		<IconStyle>
			<color>ff813394</color>
			<scale>1.2</scale>
			<Icon>
				<href>http://maps.google.ca/mapfiles/kml/pal4/icon56.png</href>
			</Icon>
		</IconStyle>
		<BalloonStyle>
			<text><![CDATA[<p align="left" style="white-space:nowrap;"><font size="+1"><b>$[name]</b></font></p> <p align="left">$[description]</p>]]></text>
		</BalloonStyle>
	</Style>
	<StyleMap id="msn_icon5613">
		<Pair>
			<key>normal</key>
			<styleUrl>#sn_icon56100</styleUrl>
		</Pair>
		<Pair>
			<key>highlight</key>
			<styleUrl>#sh_icon5600</styleUrl>
		</Pair>
	</StyleMap>
	<Style id="sh_wht-diamond1">
		<IconStyle>
			<color>ff0a8703</color>
			<scale>1.3</scale>
			<Icon>
				<href>http://maps.google.com/mapfiles/kml/paddle/wht-diamond.png</href>
			</Icon>
			<hotSpot x="32" y="1" xunits="pixels" yunits="pixels"/>
		</IconStyle>
		<BalloonStyle>
			<text><![CDATA[<p align="left" style="white-space:nowrap;"><font size="+1"><b>$[name]</b></font></p> <p align="left">$[description]</p>]]></text>
		</BalloonStyle>
		<ListStyle>
			<ItemIcon>
				<href>http://maps.google.com/mapfiles/kml/paddle/wht-diamond-lv.png</href>
			</ItemIcon>
		</ListStyle>
	</Style>
	<Style id="sh_icon5612">
		<IconStyle>
			<color>ff0254ff</color>
			<scale>1.2</scale>
			<Icon>
				<href>http://maps.google.ca/mapfiles/kml/pal4/icon56.png</href>
			</Icon>
		</IconStyle>
		<BalloonStyle>
			<text><![CDATA[<p align="left" style="white-space:nowrap;"><font size="+1"><b>$[name]</b></font></p> <p align="left">$[description]</p>]]></text>
		</BalloonStyle>
	</Style>
	<Style id="sh_icon5610">
		<IconStyle>
			<color>ff022557</color>
			<scale>1.2</scale>
			<Icon>
				<href>http://maps.google.ca/mapfiles/kml/pal4/icon56.png</href>
			</Icon>
		</IconStyle>
		<BalloonStyle>
			<text><![CDATA[<p align="left" style="white-space:nowrap;"><font size="+1"><b>$[name]</b></font></p> <p align="left">$[description]</p>]]></text>
		</BalloonStyle>
	</Style>
	<Style id="sh_icon562">
		<IconStyle>
			<color>ff0d03ff</color>
			<scale>1.2</scale>
			<Icon>
				<href>http://maps.google.ca/mapfiles/kml/pal4/icon56.png</href>
			</Icon>
		</IconStyle>
		<BalloonStyle>
			<text><![CDATA[<p align="left" style="white-space:nowrap;"><font size="+1"><b>$[name]</b></font></p> <p align="left">$[description]</p>]]></text>
		</BalloonStyle>
	</Style>
	<Style id="sn_icon5660">
		<IconStyle>
			<color>ff813394</color>
			<Icon>
				<href>http://maps.google.ca/mapfiles/kml/pal4/icon56.png</href>
			</Icon>
		</IconStyle>
		<LabelStyle>
			<scale>0</scale>
		</LabelStyle>
		<BalloonStyle>
			<text><![CDATA[<p align="left" style="white-space:nowrap;"><font size="+1"><b>$[name]</b></font></p> <p align="left">$[description]</p>]]></text>
		</BalloonStyle>
	</Style>
	<Style id="sn_wht-diamond8">
		<IconStyle>
			<color>ff0a8703</color>
			<scale>1.1</scale>
			<Icon>
				<href>http://maps.google.com/mapfiles/kml/paddle/wht-diamond.png</href>
			</Icon>
			<hotSpot x="32" y="1" xunits="pixels" yunits="pixels"/>
		</IconStyle>
		<LabelStyle>
			<scale>0</scale>
		</LabelStyle>
		<BalloonStyle>
			<text><![CDATA[<p align="left" style="white-space:nowrap;"><font size="+1"><b>$[name]</b></font></p> <p align="left">$[description]</p>]]></text>
		</BalloonStyle>
		<ListStyle>
			<ItemIcon>
				<href>http://maps.google.com/mapfiles/kml/paddle/wht-diamond-lv.png</href>
			</ItemIcon>
		</ListStyle>
	</Style>
	<StyleMap id="msn_wht-diamond7">
		<Pair>
			<key>normal</key>
			<styleUrl>#sn_wht-diamond3</styleUrl>
		</Pair>
		<Pair>
			<key>highlight</key>
			<styleUrl>#sh_wht-diamond40</styleUrl>
		</Pair>
	</StyleMap>
	<Style id="sh_icon5602">
		<IconStyle>
			<color>ff022557</color>
			<scale>1.2</scale>
			<Icon>
				<href>http://maps.google.ca/mapfiles/kml/pal4/icon56.png</href>
			</Icon>
		</IconStyle>
		<BalloonStyle>
			<text><![CDATA[<p align="left" style="white-space:nowrap;"><font size="+1"><b>$[name]</b></font></p> <p align="left">$[description]</p>]]></text>
		</BalloonStyle>
	</Style>
	<StyleMap id="msn_wht-diamond9">
		<Pair>
			<key>normal</key>
			<styleUrl>#sn_wht-diamond</styleUrl>
		</Pair>
		<Pair>
			<key>highlight</key>
			<styleUrl>#sh_wht-diamond</styleUrl>
		</Pair>
	</StyleMap>
	<StyleMap id="msn_icon5612">
		<Pair>
			<key>normal</key>
			<styleUrl>#sn_icon568</styleUrl>
		</Pair>
		<Pair>
			<key>highlight</key>
			<styleUrl>#sh_icon562</styleUrl>
		</Pair>
	</StyleMap>
	<Style id="sn_icon5612">
		<IconStyle>
			<color>ff0254ff</color>
			<Icon>
				<href>http://maps.google.ca/mapfiles/kml/pal4/icon56.png</href>
			</Icon>
		</IconStyle>
		<LabelStyle>
			<scale>0</scale>
		</LabelStyle>
		<BalloonStyle>
			<text><![CDATA[<p align="left" style="white-space:nowrap;"><font size="+1"><b>$[name]</b></font></p> <p align="left">$[description]</p>]]></text>
		</BalloonStyle>
	</Style>
	<Style id="sh_wht-diamond2">
		<IconStyle>
			<color>ff04dbf0</color>
			<scale>1.3</scale>
			<Icon>
				<href>http://maps.google.com/mapfiles/kml/paddle/wht-diamond.png</href>
			</Icon>
			<hotSpot x="32" y="1" xunits="pixels" yunits="pixels"/>
		</IconStyle>
		<BalloonStyle>
			<text><![CDATA[<p align="left" style="white-space:nowrap;"><font size="+1"><b>$[name]</b></font></p> <p align="left">$[description]</p>]]></text>
		</BalloonStyle>
		<ListStyle>
			<ItemIcon>
				<href>http://maps.google.com/mapfiles/kml/paddle/wht-diamond-lv.png</href>
			</ItemIcon>
		</ListStyle>
	</Style>
	<Style id="sn_wht-diamond01">
		<IconStyle>
			<color>ff0254ff</color>
			<scale>1.1</scale>
			<Icon>
				<href>http://maps.google.com/mapfiles/kml/paddle/wht-diamond.png</href>
			</Icon>
			<hotSpot x="32" y="1" xunits="pixels" yunits="pixels"/>
		</IconStyle>
		<LabelStyle>
			<scale>0</scale>
		</LabelStyle>
		<BalloonStyle>
			<text><![CDATA[<p align="left" style="white-space:nowrap;"><font size="+1"><b>$[name]</b></font></p> <p align="left">$[description]</p>]]></text>
		</BalloonStyle>
		<ListStyle>
			<ItemIcon>
				<href>http://maps.google.com/mapfiles/kml/paddle/wht-diamond-lv.png</href>
			</ItemIcon>
		</ListStyle>
	</Style>
	<Style id="sh_icon5613">
		<IconStyle>
			<color>ff0254ff</color>
			<scale>1.2</scale>
			<Icon>
				<href>http://maps.google.ca/mapfiles/kml/pal4/icon56.png</href>
			</Icon>
		</IconStyle>
		<BalloonStyle>
			<text><![CDATA[<p align="left" style="white-space:nowrap;"><font size="+1"><b>$[name]</b></font></p> <p align="left">$[description]</p>]]></text>
		</BalloonStyle>
	</Style>
	<Style id="sh_icon56100">
		<IconStyle>
			<color>ffd677de</color>
			<scale>1.3</scale>
			<Icon>
				<href>http://maps.google.ca/mapfiles/kml/pal4/icon56.png</href>
			</Icon>
		</IconStyle>
		<BalloonStyle>
			<text><![CDATA[<p align="left" style="white-space:nowrap;"><font size="+1"><b>$[name]</b></font></p> <p align="left">$[description]</p>]]></text>
		</BalloonStyle>
	</Style>
	<Folder id="Waypoints">
		<name>Waypoints</name>
		<Folder>
			<name>nondimorphicus group</name>
			<Folder>
				<name>Sclerobunus nondimorphicus</name>
				<Placemark>
					<name>Mt. Rainier NP</name>
					<description>WA: Carbon River, Mt Rainier NP. 15 VIII 1956. B. Malkin. 13 adults. 
AMNH</description>
					<styleUrl>#msn_icon5680</styleUrl>
					<Point>
						<coordinates>-121.813263,46.969246,0</coordinates>
					</Point>
				</Placemark>
				<Placemark>
					<name>July CG 5mi E</name>
					<description>WA: Olympic NP, July CG 5mi E. Aug 19 1967. F. Beer. 1 adult. 
AMNH</description>
					<styleUrl>#msn_icon5680</styleUrl>
					<Point>
						<coordinates>-123.865873,47.49335700000001,0</coordinates>
					</Point>
				</Placemark>
				<Placemark>
					<name>Sequim</name>
					<description>WA: Sequim. Aug 27 1959. V. Roth, J.W. Gertsch. 1 adult. 
AMNH</description>
					<styleUrl>#msn_icon5680</styleUrl>
					<Point>
						<coordinates>-123.103125,48.080087,0</coordinates>
					</Point>
				</Placemark>
				<Placemark>
					<name>Mary&apos;s Peak</name>
					<description>OR: Benton Co., Mary&apos;s Peak, 3400-3600ft. 5 V 1985. K.W. Radtke. 1 adult. 
AMNH</description>
					<styleUrl>#msn_icon5680</styleUrl>
					<Point>
						<coordinates>-123.555667,44.507331,0</coordinates>
					</Point>
				</Placemark>
				<Placemark>
					<name>SE Colton</name>
					<description>OR: 8mi SE Colton. April-May 1934. J.M. Pierson. 1 adult. 
AMNH</description>
					<styleUrl>#msn_icon56800</styleUrl>
					<Point>
						<coordinates>-122.328177,45.08850799999999,0</coordinates>
					</Point>
				</Placemark>
				<Placemark>
					<name>Stiltner Creek</name>
					<description>WA: Lewis Co., 6.4mi W Randle nr. Stiltner Creek, 1200ft. July 12 1978. L. and N. Herman. 5 adults.
AMNH</description>
					<styleUrl>#msn_icon5680</styleUrl>
					<Point>
						<coordinates>-122.074665,46.548182,0</coordinates>
					</Point>
				</Placemark>
				<Placemark>
					<name>Mt. Rainier</name>
					<description>WA: Mt. Rainier. 2 adults. 
AMNH</description>
					<styleUrl>#msn_icon5680</styleUrl>
					<Point>
						<coordinates>-121.778241,46.849024,0</coordinates>
					</Point>
				</Placemark>
				<Placemark>
					<name>Mary&apos;s Peak</name>
					<description>OR: Benton Co., Mary&apos;s Peak, off Woods Cr. Rd. 19 I 1985. moss on tree trunks. K.W. Radtke. 1 adult.
AMNH</description>
					<styleUrl>#msn_icon5680</styleUrl>
					<Point>
						<coordinates>-123.555667,44.507331,0</coordinates>
					</Point>
				</Placemark>
				<Placemark>
					<name>Mary&apos;s Peak</name>
					<description>OR: Benton Co., Mary&apos;s Peak app 3000ft. Jan 19 1985. ex: moss. 1 adult. 
AMNH</description>
					<styleUrl>#msn_icon5680</styleUrl>
					<Point>
						<coordinates>-123.555667,44.507331,0</coordinates>
					</Point>
				</Placemark>
				<Placemark>
					<name>Morning Park</name>
					<description>BC: 17.0miE Hope, Morning Park. Aug 20 1969. dense forest. T. Brigs. 4 adults, 3 imm.
CAS</description>
					<styleUrl>#msn_icon5680</styleUrl>
					<Point>
						<coordinates>-121.14894,49.240256,0</coordinates>
					</Point>
				</Placemark>
				<Placemark>
					<name>Nicolum Campsite</name>
					<description>BC: Nicolum Campsite. Aug 27 1968. under log in wet forest. E. Thorn. 3 adults. 
CAS</description>
					<styleUrl>#msn_icon5680</styleUrl>
					<Point>
						<coordinates>-121.337321,49.359913,0</coordinates>
					</Point>
				</Placemark>
				<Placemark>
					<name>Mt. Hood</name>
					<description>OR: Clackamas Co., 3mi SE of Rhododendron, Mt. Hood. IX 5 1976. T. Briggs, K. Hom, R. Lem, W. Lum, J. Nishio. 1 adult. 
CAS</description>
					<styleUrl>#msn_icon5632</styleUrl>
					<Point>
						<coordinates>-121.870016,45.30523999999999,0</coordinates>
					</Point>
				</Placemark>
				<Placemark>
					<name>Saddle Mt.</name>
					<description>OR: Clatsop Co., 1mi S Saddle Mt. S. P. Aug 7 1967. under logs on ground, sitka spruce forest biome. T. Briggs, A. Jung. 1 adult. 
CAS

PARATYPE</description>
					<styleUrl>#msn_icon5680</styleUrl>
					<Point>
						<coordinates>-123.688499,45.963962,0</coordinates>
					</Point>
				</Placemark>
				<Placemark>
					<name>Nehalem</name>
					<description>OR: Clatsop Co., 7mi N Nehalem, 180ft. Aug 26 1969. unique virgin forest. T. Briggs. 2 adults. 
CAS</description>
					<styleUrl>#msn_icon5680</styleUrl>
					<Point>
						<coordinates>-123.895234,45.71937799999999,0</coordinates>
					</Point>
				</Placemark>
				<Placemark>
					<name>Clatskanie</name>
					<description>OR: Columbia Co., 5.5mi S Clatskanie. VIII 8 1967. sitka spruce log. K. Hom. 2 adults. 
CAS

PARATYPE</description>
					<styleUrl>#msn_icon5680</styleUrl>
					<Point>
						<coordinates>-123.205184,46.098503,0</coordinates>
					</Point>
				</Placemark>
				<Placemark>
					<name>Clatskanie</name>
					<description>OR: Columbia Co., 5.5mi S Clatskanie. VIII 8 1967. under surface of bark, sitka spruce. K. Hom. 3 adults.
CAS

PARATYPE</description>
					<styleUrl>#msn_icon5680</styleUrl>
					<Point>
						<coordinates>-123.205184,46.098503,0</coordinates>
					</Point>
				</Placemark>
				<Placemark>
					<name>Clatskanie</name>
					<description>OR: Columbia Co., 5.5mi S Clatskanie. VIII 8 1967. bark and cut wood on ground, sitka spruce forest. T. Briggs. 1 male. 
CAS

PARATYPE</description>
					<styleUrl>#msn_icon5680</styleUrl>
					<Point>
						<coordinates>-123.205184,46.098503,0</coordinates>
					</Point>
				</Placemark>
				<Placemark>
					<name>Eddyville</name>
					<description>OR: Lincoln Co., 7.7mi NE Eddyville. VI 20 1966. T. Briggs, V. Lee A. Jung, K. Hom. 7 adults. 
CAS</description>
					<styleUrl>#msn_icon5680</styleUrl>
					<Point>
						<coordinates>-123.775761,44.631628,0</coordinates>
					</Point>
				</Placemark>
				<Placemark>
					<name>E Queets</name>
					<description>WA: Grays Harbor Co., 20.8mi E Queets, on 101. VI 22 1966. T. Briggs, V. Lee, A. Jung. 7adults. 
CAS

PARATYPE</description>
					<styleUrl>#msn_icon5680</styleUrl>
					<Point>
						<coordinates>-123.986698,47.478793,0</coordinates>
					</Point>
				</Placemark>
				<Placemark>
					<name>S Neilton</name>
					<description>WA: Grays Harbor Co., 6.8mi S Neilton. VI 22 1966. T. Briggs, V. Lee, A. Jung, K. Hom. 1 adult. 
CAS

PARATYPE</description>
					<styleUrl>#msn_icon5680</styleUrl>
					<Point>
						<coordinates>-123.909416,47.320306,0</coordinates>
					</Point>
				</Placemark>
				<Placemark>
					<name>Hoh Rainforest Rd.</name>
					<description>WA: Jefferson Co., 4.5mi SW Hoh Rainforest RD. on 101. VI 22 1968. A. Jung. 1 male. 
CAS

PARATYPE</description>
					<styleUrl>#msn_icon5680</styleUrl>
					<Point>
						<coordinates>-124.3159,47.7592,0</coordinates>
					</Point>
				</Placemark>
				<Placemark>
					<name>NW Hyak</name>
					<description>WA: King Co., 16.4mi NW Hyak on US 90. VI 23 1966. T. Briggs, V. Lee, A. Jung, K. Hom. 1 juv. 
CAS

PARATYPE</description>
					<styleUrl>#msn_icon5680</styleUrl>
					<Point>
						<coordinates>-121.675126,47.443888,0</coordinates>
					</Point>
				</Placemark>
				<Placemark>
					<name>NW Easton</name>
					<description>WA: Kittitas Co., 8.6mi NW Easton on HW 90. VI 23 1966. T. Briggs, V. Lee, A. Jung, K. Hom. 4 adults, 2 juv. 
CAS.

TYPE LOCALITY</description>
					<styleUrl>#msn_wht-diamond20</styleUrl>
					<Point>
						<coordinates>-121.314783,47.310125,0</coordinates>
					</Point>
				</Placemark>
				<Placemark>
					<name>Lewis and Clark S.P.</name>
					<description>WA: Lewis Co., Lewis and Clark S.P. Elev 130m. Aug 3 1985. V.F. Lee. 1 adult. 
CAS</description>
					<styleUrl>#msn_icon563</styleUrl>
					<Point>
						<coordinates>-122.815225,46.526817,0</coordinates>
					</Point>
				</Placemark>
				<Placemark>
					<name>Ohanapecosh CG</name>
					<description>WA: Lewis Co., Ohanapecosh CG, Mt. Rainier N.P. VIII 8 1947. under surface of log, douglas fir and cedar forest. T. Briggs. 2 adults. CAS

PARATYPE</description>
					<styleUrl>#msn_icon563</styleUrl>
					<Point>
						<coordinates>-121.570306,46.734385,0</coordinates>
					</Point>
				</Placemark>
				<Placemark>
					<name>Rainbow Falls</name>
					<description>WA: Lewis Co., Rainbow Falls S.P. VIII 25 1969. primary forest. T. Briggs. 1 adult. 
CAS</description>
					<styleUrl>#msn_icon5632</styleUrl>
					<Point>
						<coordinates>-123.232988,45.963962,0</coordinates>
					</Point>
				</Placemark>
				<Placemark>
					<name>Olympia N.P.</name>
					<description>WA: Mason Co., SE corner Olympia N.P. Aug 19 1969. primary fir-cedar forest. T. Briggs. 2 adults. 
CAS</description>
					<styleUrl>#msn_icon563</styleUrl>
					<Point>
						<coordinates>-123.319613,47.506808,0</coordinates>
					</Point>
				</Placemark>
				<Placemark>
					<name>Mt. Baker</name>
					<description>WA: Shuksan near Mt. Baker. Aug 1 1952. 1 adult. V. Roth. 
CAS</description>
					<styleUrl>#msn_icon563</styleUrl>
					<Point>
						<coordinates>-121.618028,48.836359,0</coordinates>
					</Point>
				</Placemark>
				<Placemark>
					<name>Olympia</name>
					<description>WA: Olympia. Aug 22 1955. V. Roth. 6 adults. 
CAS</description>
					<styleUrl>#msn_icon563</styleUrl>
					<Point>
						<coordinates>-122.899081,47.041174,0</coordinates>
					</Point>
				</Placemark>
				<Placemark>
					<name>Shelton</name>
					<description>WA: Thurston Co., 10mi SE Shelton. primary fir-cedar forest. Aug 14 1964. T. Briggs. 2 adults. 
CAS</description>
					<styleUrl>#msn_icon563</styleUrl>
					<Point>
						<coordinates>-123.020406,47.080385,0</coordinates>
					</Point>
				</Placemark>
				<Placemark>
					<name>Rock Mt. Rd.</name>
					<description>WA: Thurston Co., Capitol Forest n. boundary at Rock Mt. Rd. on 101. Aug 4 1985. V.F. Lee. 1 adult. 
CAS</description>
					<styleUrl>#msn_icon563</styleUrl>
					<Point>
						<coordinates>-123.0527,47.0347,0</coordinates>
					</Point>
				</Placemark>
				<Placemark>
					<name>Fall Creek</name>
					<description>WA: Thurston Co., Capitol S.F., Fall Creek CG, 240m. April 30. D.H. Kavanaugh. 2males, 2females. 
CAS</description>
					<styleUrl>#msn_icon563</styleUrl>
					<Point>
						<coordinates>-123.128159,46.941126,0</coordinates>
					</Point>
				</Placemark>
				<Placemark>
					<name>Mermaloose Trail</name>
					<description>OR: Clackamas Co., Mermaloose Trail, 12 mi S of US 224 along FR 45. Aug 16 2011. Woody debris. S. Derkarabetian. SD11_028.
SDSU</description>
					<styleUrl>#msn_icon563</styleUrl>
					<Point>
						<coordinates>-122.219,45.09859,0</coordinates>
					</Point>
				</Placemark>
				<Placemark>
					<name>Dolph Junction</name>
					<description>OR: Yamhill Co., NFD 1280, 1.2 miles E of Dolph junction. Aug 2 2011. Woody debris and leaf litter. S. Derkarabetian. SD11_024.
SDSU</description>
					<styleUrl>#msn_icon563</styleUrl>
					<Point>
						<coordinates>-123.77274,45.09612,0</coordinates>
					</Point>
				</Placemark>
				<Placemark>
					<name>Suislaw NF</name>
					<description>OR: Tillamook Co., Suislaw National Forest, 1.8 mi W of US 101 on Farmer Creek Rd. Aug 1 2011. Woody debris and leaf litter. S. Derkarabetian. SD11_023. 
SDSU</description>
					<styleUrl>#msn_icon5630</styleUrl>
					<Point>
						<coordinates>-123.88339,45.25423,0</coordinates>
					</Point>
				</Placemark>
				<Placemark>
					<name>Munson Creek Falls</name>
					<description>OR: Tillamook Co., Munson Creek Falls State Natural Area, 1.5 mi E of US 101 on Munson Creek Rd. Aug 1 2011. Woody debris. S. Derkarabetian. SD11_022.
SDSU.</description>
					<styleUrl>#msn_icon5630</styleUrl>
					<Point>
						<coordinates>-123.773,45.365,0</coordinates>
					</Point>
				</Placemark>
				<Placemark>
					<name>Gifford Pinchot NF</name>
					<description>WA: Lewis Co., junction of FR 2472 and FR 19, 1 mi S Champion Haul Rd. July 14 2011. Woody debris. D. Carlson, S. Derkarabetian, K. Emata, C. Richart, J. Satler, S. Stellwagen, J. Warfel. SD11_013.
SDSU</description>
					<styleUrl>#msn_icon5630</styleUrl>
					<Point>
						<coordinates>-122.1481,46.45859999999999,0</coordinates>
					</Point>
				</Placemark>
				<Placemark>
					<name>Iron Creek</name>
					<description>WA: Lewis Co., tributary of Iron Creek, on FR 25, 12.3 mi S of Randle.July 14 2011.  Woody debris. D. Carlson, S. Derkarabetian, K. Emata, C. Richart, J. Satler, S. Stellwagen, J. Warfel. SD11_014.
SDSU</description>
					<styleUrl>#msn_icon5630</styleUrl>
					<Point>
						<coordinates>-121.9991,46.4123,0</coordinates>
					</Point>
				</Placemark>
				<Placemark>
					<name>Ziak Gnat Creek</name>
					<description>OR: Columbia Co., road across from Ziak Gnat Creek Lane, S of US 30. July 12 2011. Woody debris. D. Carlson, S. Derkarabetian, K. Emata, C. Richart, J. Satler, S. Stellwagen, J. Warfel. SD11_012.
SDSU</description>
					<styleUrl>#msn_icon5630</styleUrl>
					<Point>
						<coordinates>-123.52686,46.17399,0</coordinates>
					</Point>
				</Placemark>
				<Placemark>
					<name>Ecola State Park</name>
					<description>OR: Clatsop Co., Ecola State Park, along trail N of Ecola Point parking lot. July 12 2011. Leaf litter and woody debris. S. Derkarabetian + AAS Meeting fieldtrip. SD11_011.
SDSU</description>
					<styleUrl>#msn_icon5630</styleUrl>
					<Point>
						<coordinates>-123.97327,45.92352,0</coordinates>
					</Point>
				</Placemark>
				<Placemark>
					<name>Sunset Rest Area</name>
					<description>OR: Clatsop Co., Sunset Rest Area, off US 26.  July 12 2011. Woody debris. S. Derkarabetian + AAS Meeting fieldtrip. SD11_010.
SDSU</description>
					<styleUrl>#msn_icon5630</styleUrl>
					<Point>
						<coordinates>-123.45812,45.79726999999999,0</coordinates>
					</Point>
				</Placemark>
				<Placemark>
					<name>Neahkahnie Mtn.</name>
					<description>OR: Tillamook Co., Neahkahnie Mtn. Trail, Oswald West State Park. May 11 2011. Woody debris. S. Derkarabetian, S. Moore. SD11_006.
SDSU</description>
					<styleUrl>#msn_icon5630</styleUrl>
					<Point>
						<coordinates>-123.95029,45.74503,0</coordinates>
					</Point>
				</Placemark>
				<Placemark>
					<name>Mary&apos;s Peak Rd.</name>
					<description>OR: Benton Co., Mary&apos;s Peak Campground, Mary&apos;s Peak. Oct 1 2010. Woody debris. S. Derkarabetian, M. McCormack. SD10_005.
SDSU</description>
					<styleUrl>#msn_icon5630</styleUrl>
					<Point>
						<coordinates>-123.558219,44.508627,0</coordinates>
					</Point>
				</Placemark>
				<Placemark>
					<name>Mary&apos;s Peak Rd.</name>
					<description>OR: Benton Co., Mary&apos;s Peak Road, 0.1 mi W of junct w SR 30. Oct 1 2010. Woody debris. S. Derkarabetian, M. McCormack. SD10_004.
SDSU</description>
					<styleUrl>#msn_icon5630</styleUrl>
					<Point>
						<coordinates>-123.545722,44.496422,0</coordinates>
					</Point>
				</Placemark>
				<Placemark>
					<name>nr Rhododendron</name>
					<description>OR: Clackamas Co., 2.3 mi SE of Rhododendron, on FR 12. May 11 2011. Thuja, Pseudotsuga, Polystichum, woody debris. S. Derkarabetian, A. Smith. SD11_005.
SDSU</description>
					<styleUrl>#msn_icon5630</styleUrl>
					<Point>
						<coordinates>-121.895992,45.30101000000001,0</coordinates>
					</Point>
				</Placemark>
				<Placemark>
					<name>Sitkum River</name>
					<description>WA: Clallam Co., tributary of Sitkum River, FR 29 9.8 miles East of US 101, Olympic National Forest. Aug 5 2009. Alnus, Picea, streamside woody debris. CHR2009_30, CHR_3394.
SDSU, CHR</description>
					<styleUrl>#msn_icon5630</styleUrl>
					<Point>
						<coordinates>-124.2215,47.9571,0</coordinates>
					</Point>
				</Placemark>
				<Placemark>
					<name>Brownes Creek</name>
					<description>WA: Clallam Co., Brownes Creek drainage, gravel road 1.3 miles North of Hoko-Ozette Road at 7.1 miles West of SR 112. Aug 4 2009. Tsuga, Thuja, Alnus, Rubus, streamside woody debris. CHR2009_29, CHR_3384.
SDSU, CHR</description>
					<styleUrl>#msn_icon563</styleUrl>
					<Point>
						<coordinates>-124.4402,48.2043,0</coordinates>
					</Point>
				</Placemark>
				<Placemark>
					<name>Seiku Mountain</name>
					<description>WA: Clallam Co., Seiku Mountain, tributary of Hoko River. Aug 4 2009. Coniferous forest, streamside woody debris. CHR2009_27, CHR_3374.
SDSU, CHR</description>
					<styleUrl>#msn_icon563</styleUrl>
					<Point>
						<coordinates>-124.4499,48.194,0</coordinates>
					</Point>
				</Placemark>
				<Placemark>
					<name>Hoko Falls</name>
					<description>WA: Clallam Co., small stream northwest of Hoko Falls, Hoko-Ozette Road, 7.0 miles southwest of US 112. Aug 4 2009. Alnus, Tsuga, Rubus, streamside woody debris. CHR2009_28, CHR_3366.
SDSU, CHR</description>
					<styleUrl>#msn_icon563</styleUrl>
					<Point>
						<coordinates>-124.4318,48.2002,0</coordinates>
					</Point>
				</Placemark>
				<Placemark>
					<name>Umbrella Creek</name>
					<description>WA: Clallam Co., Umbrella Creek, Hoko-Ozette Road, 18.6 miles southwest od US 112. Aug 3 2009. Alnus riparian forest, streamside woody debris. CHR2009_26, CHR_3361.
SDSU, CHR</description>
					<styleUrl>#msn_icon563</styleUrl>
					<Point>
						<coordinates>-124.6234,48.13499999999999,0</coordinates>
					</Point>
				</Placemark>
				<Placemark>
					<name>Twin River Road</name>
					<description>WA: Clallam Co., Twin River Road, 2.1 miles South of SR 112. Aug 3 2009. Alnus, Thuja, Rubus, streamside woody debris. CHR2009_25, CHR_3353.
SDSU, CHR</description>
					<styleUrl>#msn_icon563</styleUrl>
					<Point>
						<coordinates>-123.9224,48.1239,0</coordinates>
					</Point>
				</Placemark>
				<Placemark>
					<name>Lewis River</name>
					<description>WA: Skamania Co., tributary of Lewis River, FR 90 14.7 miles northeast of FR 25, Gifford Pinchot National Forest. July 30 2009. Pseudtotsuga, Tsuga, Acer, Polystichum, streamside woody debris. CHR2009_23, CHR_3338.
SDSU, CHR</description>
					<styleUrl>#msn_icon563</styleUrl>
					<Point>
						<coordinates>-121.8783,46.1618,0</coordinates>
					</Point>
				</Placemark>
				<Placemark>
					<name>Upper Iron Creek</name>
					<description>WA: Skamania Co., Upper Iron Creek, FR 28, 0.1 miles East of FR 25, Gifford Pinchot National Forest. July 29 2009. Pseudtotsuga, Tsuga, Abies, streamside woody debris. CHR2009_22, CHR_3324.
SDSU, CHR</description>
					<styleUrl>#msn_icon563</styleUrl>
					<Point>
						<coordinates>-121.9719,46.3019,0</coordinates>
					</Point>
				</Placemark>
				<Placemark>
					<name>FR 28</name>
					<description>WA: Skamania Co., FR 28, 21.8 miles North of FR 23, Gifford Pinchot National Forest. July 29 2009. Alnus, Pseudtotsuga, Tsuga, streamside woody debris. CHR2009_20, CHR_3317.
SDSU, CHR</description>
					<styleUrl>#msn_icon563</styleUrl>
					<Point>
						<coordinates>-121.881,46.33689999999999,0</coordinates>
					</Point>
				</Placemark>
				<Placemark>
					<name>Cispus Road</name>
					<description>WA: Lewis Co., FR 23, 6.1 miles East of FR 25, Gifford Pinchot National Forest. July 29 2009. Pseudtotsuga, streamside woody debris. CHR2009_19, CHR_3315.
SDSU, CHR</description>
					<styleUrl>#msn_icon563</styleUrl>
					<Point>
						<coordinates>-121.8783,46.4624,0</coordinates>
					</Point>
				</Placemark>
				<Placemark>
					<name>Kjesbu Road</name>
					<description>WA: Lewis Co., logging road East of Kjesbu Road, 0.4 miles North of Flynn Road. July 28 2009. Tsuga, Alnus, riparian streamside woody debris. CHR2009_18, CHR_3304.
SDSU, CHR</description>
					<styleUrl>#msn_icon563</styleUrl>
					<Point>
						<coordinates>-122.4832,46.56250000000001,0</coordinates>
					</Point>
				</Placemark>
				<Placemark>
					<name>Germany Creek</name>
					<description>WA: Cowlitz Co., Germany Creek Road, 5.0 miles North of SR 4 and Stella, tributary of Germany Creek. Sept 18 2008. Alnus, Thuja, Acer, Pseudotsuga, riparian forest. CHR2008_115, CHR_3105.
SDSU, CHR</description>
					<styleUrl>#msn_icon563</styleUrl>
					<Point>
						<coordinates>-123.1341,46.2544,0</coordinates>
					</Point>
				</Placemark>
				<Placemark>
					<name>Willapa Bay</name>
					<description>WA: Pacific Co., small creek draining to Willapa Bay, access via Seal Slough A-Line. Sept 19 2008. Tsuga, Picea, Alnus, streamside woody debris. CHR2008_120, CHR_3155.
SDSU, CHR</description>
					<styleUrl>#msn_icon563</styleUrl>
					<Point>
						<coordinates>-123.9404,46.4746,0</coordinates>
					</Point>
				</Placemark>
				<Placemark>
					<name>Abernathy Creek</name>
					<description>WA: Cowlitz Co., Tributary of Abernathy Creek, Old Ditch, 600 meters north of Abernathy Creek Road, 5.6 miles North of SR 4. Sept 19 2008. Alnus, Thuja, Acer, Pseudostuga. CHR2008_116, CHR_3122.
SDSU, CHR</description>
					<styleUrl>#msn_icon563</styleUrl>
					<Point>
						<coordinates>-123.1849,46.27000000000001,0</coordinates>
					</Point>
				</Placemark>
				<Placemark>
					<name>Trap Creek</name>
					<description>WA: Pacific Co., Tributary of Trap Creek, Trap Creek Road 1.1 miles South of SR 6, left at 0.9 miles. Aug 8 2008. Alnus, Acer, Polystichum, stream-side woody debris. CHR2008_108, CHR_2506.
SDSU, CHR</description>
					<styleUrl>#msn_icon563</styleUrl>
					<Point>
						<coordinates>-123.6151,46.5432,0</coordinates>
					</Point>
				</Placemark>
				<Placemark>
					<name>Rainbow Falls State Park</name>
					<description>WA: Lewis Co., Rainbow Falls State Park, SR 6 16.1 miles West of US 15. Aug 8 2008. Pseudotsuga, Polystichum, stream-side woody debris. CHR2008_107, CHR_2498.
SDSU, CHR</description>
					<styleUrl>#msn_icon563</styleUrl>
					<Point>
						<coordinates>-123.233,46.6301,0</coordinates>
					</Point>
				</Placemark>
				<Placemark>
					<name>Goble Creek</name>
					<description>WA: Cowlitz Co., North Fork Goble Creek, Mahaffey Road 0.5 miles East of Goble Creek Loop. Aug 7 2008. Alnus, Acer, Thuja, Pseudotsuga, stream-side woody debris. CHR2008_106, CHR_2494.
SDSU, CHR</description>
					<styleUrl>#msn_icon563</styleUrl>
					<Point>
						<coordinates>-122.7598,46.1212,0</coordinates>
					</Point>
				</Placemark>
				<Placemark>
					<name>Kalama River trib</name>
					<description>WA: Cowlitz Co., Tributary of the Kalama River, Kalama River Road, 11.5 miles East of Meeker Road. Aug 7 2008. Acer, Thuja, Pseudotsuga, stream-side woody debris. CHR2008_105, CHR_2489.
SDSU, CHR</description>
					<styleUrl>#msn_icon563</styleUrl>
					<Point>
						<coordinates>-122.6905,46.0113,0</coordinates>
					</Point>
				</Placemark>
				<Placemark>
					<name>FS2588</name>
					<description>WA: Skamania Co., FS 2588 0.1 miles West of FS 25. Aug 6 2008. Alnus/Tsuga, stream-side woody debris. CHR2008_104, CHR_2487.
SDSU, CHR</description>
					<styleUrl>#msn_icon563</styleUrl>
					<Point>
						<coordinates>-122.0282,46.09859999999999,0</coordinates>
					</Point>
				</Placemark>
				<Placemark>
					<name>Iron Creek</name>
					<description>WA: Lewis Co., Tributary of Iron Creek, NF 25 4.6 miles South of NF300, Giiford Pinchot National Forest. Aug 6 2008. Alnus/Tsuga, stream-side woody debris. CHR2008_103, CHR_2486.
SDSU, CHR</description>
					<styleUrl>#msn_icon563</styleUrl>
					<Point>
						<coordinates>-121.9902,46.4033,0</coordinates>
					</Point>
				</Placemark>
				<Placemark>
					<name>Corn Creek</name>
					<description>WA: Lewis Co., Corn Creek, 1 mile East of jnct of US12 and Larson Road. Aug 5 2008. Alnus/Thuja, steep-banked stream. CHR2008_101, CHR_2472.
SDSU, CHR</description>
					<styleUrl>#msn_icon563</styleUrl>
					<Point>
						<coordinates>-122.4376,46.5427,0</coordinates>
					</Point>
				</Placemark>
				<Placemark>
					<name>Cedar Creek</name>
					<description>WA: Jefferson Co., Cedar Creek, E of US101, access from Ruby Beach. Aug 4 2008. Alnus, Rubus, Picea. CHR2008_99, CHR_2468.
SDSU, CHR</description>
					<styleUrl>#msn_icon563</styleUrl>
					<Point>
						<coordinates>-124.4095,47.7105,0</coordinates>
					</Point>
				</Placemark>
				<Placemark>
					<name>Saddle Mountain State Park</name>
					<description>OR: Clatsop Co., Saddle Mountain State Park, 7.1 miles North of US26 on Saddle Mtn Road. June 17 2007. Alnus, Rubus, Claytonia, Picea, Acer. CHR_1772-1776.
SDSU, CHR</description>
					<styleUrl>#msn_icon563</styleUrl>
					<Point>
						<coordinates>-123.69,45.96289999999999,0</coordinates>
					</Point>
				</Placemark>
				<Placemark>
					<name>Rose Valley Road</name>
					<description>WA: Cowlitz Co., 17.0 miles EAst of Frontage Road on Rose Valley Rd. April 29 2007. Lysichiton, Alnus, Polystich, Pseudotsuga. CHR_1859-1861.
SDSU, CHR</description>
					<styleUrl>#msn_icon563</styleUrl>
					<Point>
						<coordinates>-122.6374,46.16759999999999,0</coordinates>
					</Point>
				</Placemark>
				<Placemark>
					<name>Tumwater Creek</name>
					<description>WA: Lewis Co., Tumwater Creek, tributary of Cowlitz River. Aug 6 2008. Alnus/Acer, stream-side woody debris. CHR2008_102, CHR_2476.
SDSU, CHR</description>
					<styleUrl>#msn_icon563</styleUrl>
					<Point>
						<coordinates>-122.1133,46.4645,0</coordinates>
					</Point>
				</Placemark>
				<Placemark>
					<name>Lee Wooden Park</name>
					<description>OR: Clatsop Co., Lee Wooden Park, SR202 4.3 miles N of SR 103. June 16 2007. Alnus, Picea, Acer, Thuja, Polystich. CHR_1722-1729.
SDSU, CHR</description>
					<styleUrl>#msn_icon563</styleUrl>
					<Point>
						<coordinates>-123.5815,45.9576,0</coordinates>
					</Point>
				</Placemark>
				<Placemark>
					<name>North Nemah River Basin</name>
					<description>WA: Pacific Co., basin in North Nemah River Basin. July 9 2007. Alnus, Tsuga, Polystich. CHR_1677-1678.
SDSU, CHR</description>
					<styleUrl>#msn_icon563</styleUrl>
					<Point>
						<coordinates>-123.7453,46.4827,0</coordinates>
					</Point>
				</Placemark>
				<Placemark>
					<name>Upper Nemah River Basin</name>
					<description>WA: Pacific Co., Upper Nemah River Basin via North Nemah Road. May 15 2007. Alnus, Polystich, Rubus, Picea, Tsuga. CHR_1648-1650.
SDSU, CHR</description>
					<styleUrl>#msn_icon563</styleUrl>
					<Point>
						<coordinates>-123.7409,46.4416,0</coordinates>
					</Point>
				</Placemark>
				<Placemark>
					<name>Nemah Fish Hatchery</name>
					<description>WA: Pacific Co., near Nemah Fish Hatchery. May 9 2007. Alnus, Picea, Tsuga. CHR_1515-1520.
SDSU, CHR</description>
					<styleUrl>#msn_icon563</styleUrl>
					<Point>
						<coordinates>-123.8419,46.5043,0</coordinates>
					</Point>
				</Placemark>
				<Placemark>
					<name>Munson Creek</name>
					<description>OR: Tillamook Co., Munson Creek Falls state natural area, 1.5mi E of 101 on Munson Creek Rd. April 3 2008. along trail, on slope. SD08-008.
SDSU, CHR</description>
					<styleUrl>#msn_icon563</styleUrl>
					<Point>
						<coordinates>-123.773,45.365,0</coordinates>
					</Point>
				</Placemark>
				<Placemark>
					<name>Willoughby Creek</name>
					<description>WA: Clallam Co., draw of creek draining Willoughby Lake, Willoughby Creek? near Shi Shi Beach, Olympic National Park. April 21 2007. Alnus, Rubus, Polystich, Thuja, Picea. CHR1638-1639.
SDSU, CHR</description>
					<styleUrl>#msn_icon5631</styleUrl>
					<Point>
						<coordinates>-124.6948,48.2484,0</coordinates>
					</Point>
				</Placemark>
				<Placemark>
					<name>Rattlesnake Lake</name>
					<description>WA: King Co., Rattlesnake Lake. December 30 2002. MCH02_208.
SDSU</description>
					<styleUrl>#msn_icon563</styleUrl>
					<Point>
						<coordinates>-121.77215,47.434583,0</coordinates>
					</Point>
				</Placemark>
				<Placemark>
					<name>Ecola State Park</name>
					<description>OR: Clatsop Co., Ecola State Park. February 10 2007. MCH07_010.
SDSU</description>
					<styleUrl>#msn_icon563</styleUrl>
					<Point>
						<coordinates>-123.974533,45.94152500000001,0</coordinates>
					</Point>
				</Placemark>
				<Placemark>
					<name>East side of US 101</name>
					<description>WA: Pacific Co., East side of US 101, 0.3 mi S of mile mark 21. April 2 2008. rock pile along slope of fern. S. Derkarabetian, C. Richart. SD08-005.
SDSU</description>
					<styleUrl>#msn_icon5630</styleUrl>
					<Point>
						<coordinates>-123.9595,46.38539999999999,0</coordinates>
					</Point>
				</Placemark>
				<Placemark>
					<name>Ellsworth Creek</name>
					<description>WA: Pacific Co., Ellsworth Creek Preserve T.N.C. along Ellsworth creek, steep slopes. April 2 2008. S. Derkarabetian, W. Leonard, C. Richart. SD08-004.
SDSU</description>
					<styleUrl>#msn_icon5630</styleUrl>
					<Point>
						<coordinates>-123.8922,46.4139,0</coordinates>
					</Point>
				</Placemark>
				<Placemark>
					<name>Trap Creek</name>
					<description>WA: Pacific Co., 1.1mi S SR6 on Trap Creek Rd. Acer, Polystichum. April 2 2008. under log on slight slope to river. S. Derkarabetian, W. Leonard, C. Richart. SD08-003.
SDSU</description>
					<styleUrl>#msn_icon5630</styleUrl>
					<Point>
						<coordinates>-123.6149,46.54310000000001,0</coordinates>
					</Point>
				</Placemark>
				<Placemark>
					<name>Rainbow Falls State Park</name>
					<description>WA: Lewis Co., Rainbow Falls State Park, 15.9mi W of Chehalis River of SR 6. April 2 2008. Pseudotsuga fern. S. Derkarabetian, W. Leonard, C. Richart. SD08-002.
SDSU</description>
					<styleUrl>#msn_icon5630</styleUrl>
					<Point>
						<coordinates>-123.2318,46.63019999999999,0</coordinates>
					</Point>
				</Placemark>
			</Folder>
			<Folder>
				<name>Sclerobunus idahoensis</name>
				<Placemark>
					<name>Frontage Rd</name>
					<description>MT: Mineral Co., FS 320 9.3mi S of Fontage Rd of I-90. July 10 2012. P. men, T. Plic, forest, streamside woody debris. July 10 2012. C. Richart. 3 individuals. 
SDSU, CHR</description>
					<styleUrl>#msn_icon5613</styleUrl>
					<Point>
						<coordinates>-115.0095,47.11019999999999,0</coordinates>
					</Point>
				</Placemark>
				<Placemark>
					<name>Goose Creek</name>
					<description>MT: Mineral Co., FS Rd 282 9.7mi S of Mullan Gulch Rd. July 30 2008. forest litter; Thuja plicata, Abies grandis, Picea. C. Richart. 15 individuals.
SDSU, CHR</description>
					<styleUrl>#msn_icon5613</styleUrl>
					<Point>
						<coordinates>-115.2464,47.2279,0</coordinates>
					</Point>
				</Placemark>
				<Placemark>
					<name>Deep Creek</name>
					<description>MT: Mineral Co., Deep Creek, Trout Creek Rd., 9.7mi SW Diamond Match Rd. July 30 2008 .P. trich, P. men, T. plic, streamside woody debris. C. Richart. 1 individual.
SDSU</description>
					<styleUrl>#msn_icon5613</styleUrl>
					<Point>
						<coordinates>-114.9503,47.0464,0</coordinates>
					</Point>
				</Placemark>
				<Placemark>
					<name>Spring Gulch</name>
					<description>MT: Missoula Co., Spring Gulch, 0.3km NW of US12. June 18 2009. decomposing log. P. Marek. 3 individuals.
SDSU</description>
					<styleUrl>#msn_icon5613</styleUrl>
					<Point>
						<coordinates>-114.5351,46.73780000000001,0</coordinates>
					</Point>
				</Placemark>
				<Placemark>
					<name>1.1 E Lolo</name>
					<description>MT: Missoula Co., US 12 1.1mi E of Lolo Pass. July 5 2008. forest litter; Picea, Abies.  S. Derkarabetian, C. Richart, J. Underwood. 10 individuals.
SDSU, CHR</description>
					<styleUrl>#msn_icon5613</styleUrl>
					<Point>
						<coordinates>-114.581,46.6503,0</coordinates>
					</Point>
				</Placemark>
				<Placemark>
					<name>Fishhook Creek</name>
					<description>ID: Shoshone Co., Trib of Fishhook Creek, FS Rd 201 0.1mi E of FS Rd. 301. July 28 2008. forest litter; Thuja plicata, Abies grandis. C. Richart. 17 individuals.
SDSU, CHR</description>
					<styleUrl>#msn_icon5613</styleUrl>
					<Point>
						<coordinates>-115.8819,47.1296,0</coordinates>
					</Point>
				</Placemark>
				<Placemark>
					<name>Hobo Cedar Grove</name>
					<description>ID: Shoshone Co., Hobo Cedar Grove Botanical Area. July 25 2008. old growth forest litter; Thuja plicata,  Taxus brevifolia. C. Richart. 18 individuals.
SDSU, CHR</description>
					<styleUrl>#msn_icon5613</styleUrl>
					<Point>
						<coordinates>-116.1129,47.08609999999999,0</coordinates>
					</Point>
				</Placemark>
				<Placemark>
					<name>DeVoto</name>
					<description>ID: Idaho Co., De Voto Memorial Cedar Grove. July 5 2008. forest litter, old growth; Thuja plicata. S. Derkarabetian, C. Richart, J. Underwood. 24 individuals.
SDSU, CHR</description>
					<styleUrl>#msn_icon5613</styleUrl>
					<Point>
						<coordinates>-114.6762,46.5389,0</coordinates>
					</Point>
				</Placemark>
				<Placemark>
					<name>Eagle Mtn</name>
					<description>ID: Idaho Co., Eagle Mountain Trailhead. July 5 2008. forest litter; Thuja plicata, Pseudotsuga menziesii. S. Derkarabetian, C. Richart, J. Underwood. 17 individuals.
SDSU, CHR</description>
					<styleUrl>#msn_icon5613</styleUrl>
					<Point>
						<coordinates>-115.1335,46.4293,0</coordinates>
					</Point>
				</Placemark>
				<Placemark>
					<name>Selway River Rd 0.85</name>
					<description>ID: Idaho Co., FS Rd 443 0.8mi S of Selway River Rd. July 6 2008. forest litter, spring, stream side woody debris; coniferous. S. Derkarabetian, C. Richart, J. Underwood. 18 individuals.
SDSU, CHR</description>
					<styleUrl>#msn_icon5613</styleUrl>
					<Point>
						<coordinates>-115.2943,46.0385,0</coordinates>
					</Point>
				</Placemark>
				<Placemark>
					<name>Selway River Rd 0.65</name>
					<description>ID: Idaho Co., FS Rd 443 0.6mi S of Selway River Rd. July 6 2008. forest litter; Thuja plicata, Pseudotsuga menziesii. S. Derkarabetian, C. Richart, J. Underwood. 8 individuals.
SDSU, CHR</description>
					<styleUrl>#msn_icon5613</styleUrl>
					<Point>
						<coordinates>-115.2954,46.0433,0</coordinates>
					</Point>
				</Placemark>
				<Placemark>
					<name>Selway River Rd 0.6E</name>
					<description>ID: Idaho Co., FS Rd 223 0.6mi E of intersect with FS Rd 443. July 6 2008. forest litter; Thuja plicata. S. Derkarabetian, C. Richart, J. Underwood. 16 individuals.
SDSU, CHR</description>
					<styleUrl>#msn_icon5613</styleUrl>
					<Point>
						<coordinates>-115.2908,46.04559999999999,0</coordinates>
					</Point>
				</Placemark>
				<Placemark>
					<name>Grouse Creek</name>
					<description>ID: Idaho Co., Grouse Creek FS Rd 1299 1.9mi SW of Hungary Ridge Rd. July 6 2008. forest litter; Abies grandis. S. Derkarabetian, C. Richart, J. Underwood. 20 individuals.
SDSU, CHR</description>
					<styleUrl>#msn_icon5613</styleUrl>
					<Point>
						<coordinates>-115.953,45.81199999999999,0</coordinates>
					</Point>
				</Placemark>
				<Placemark>
					<name>Meadow Creek</name>
					<description>ID: Idaho Co., Trib of Meadow Creek, FS Rd 443 2.6mi S of FS Rd 223. July 7 2008. forest litter, stream side woody debris; Thuja plicata, Pseudotsuga menziesii. S. Derkarabetian, C. Richart, J. Underwood. 13 individuals. 
SDSU, CHR</description>
					<styleUrl>#msn_icon5613</styleUrl>
					<Point>
						<coordinates>-115.5195,46.0559,0</coordinates>
					</Point>
				</Placemark>
				<Placemark>
					<name>Red Horse Creek</name>
					<description>ID: Idaho Co., Red Horse Creek, FS Rd 22 0.1mi SE of FS Rd 1818. July 7 2008. forest litter; Picea. S. Derkarabetian, C. Richart, J. Underwood. 25 individuals.
SDSU, CHR</description>
					<styleUrl>#msn_icon5613</styleUrl>
					<Point>
						<coordinates>-115.4006,45.79390000000001,0</coordinates>
					</Point>
				</Placemark>
				<Placemark>
					<name>Red River Hotsprings</name>
					<description>ID: Idaho Co., near Red River Hotsprings. July 7 2008. forest litter; Picea. S. Derkarabetian, C. Richart, J. Underwood. 17 individuals.
SDSU, CHR</description>
					<styleUrl>#msn_icon5613</styleUrl>
					<Point>
						<coordinates>-115.2026,45.7853,0</coordinates>
					</Point>
				</Placemark>
				<Placemark>
					<name>Crooked Creek</name>
					<description>ID: Idaho Co., Trip of Crooked Creek, FS Rd 222 14.1mi S of Red River Rd. July 7 2008. forest litter; Abies. S. Derkarabetian, C. Richart, J. Underwood. 23 individuals.
SDSU, CHR</description>
					<styleUrl>#msn_icon5613</styleUrl>
					<Point>
						<coordinates>-115.4431,45.5791,0</coordinates>
					</Point>
				</Placemark>
				<Placemark>
					<name>Slate Creek</name>
					<description>ID: Idaho Co., Slate Creek Rd 10.2mi E of US 95. July 8 2008. forest litter, stream side woody debris; Pice engelmannii. S. Derkarabetian, C. Richart, J. Underwood. 16 individuals.
SDSU, CHR</description>
					<styleUrl>#msn_icon5613</styleUrl>
					<Point>
						<coordinates>-116.1096,45.63849999999999,0</coordinates>
					</Point>
				</Placemark>
				<Placemark>
					<name>FS Rd 1858</name>
					<description>ID: Idaho Co., FS Rd 1858 1.7mi N of SR 14. July 8 2008. forest litter; Picea. S. Derkarabetian, C. Richart, J. Underwood. 14 individuals.
SDSU, CHR</description>
					<styleUrl>#msn_icon5613</styleUrl>
					<Point>
						<coordinates>-115.6178,45.8437,0</coordinates>
					</Point>
				</Placemark>
				<Placemark>
					<name>Crooked River Rd.</name>
					<description>ID: Idaho Co., FS Rd 311 via Crooked Rv Rd 13.0mi S of SR 14. July 9 2008. forest litter; Picea. S. Derkarabetian, C. Richart, J. Underwood. 23 individuals.
SDSU, CHR</description>
					<styleUrl>#msn_icon5613</styleUrl>
					<Point>
						<coordinates>-115.5427,45.68529999999999,0</coordinates>
					</Point>
				</Placemark>
				<Placemark>
					<name>Split Creek Trail</name>
					<description>ID: Idaho Co., Split Creek Trail, 14.6 mi E Selway River in Lowell. July 16 2008. C. Richart. 16 individuals. 
SDSU, CHR</description>
					<styleUrl>#msn_icon5613</styleUrl>
					<Point>
						<coordinates>-115.4142,46.2302,0</coordinates>
					</Point>
				</Placemark>
				<Placemark>
					<name>Canyon Creek Trailhead</name>
					<description>ID: Idaho Co., Canyon Creek Trailhead, 7.0 mi E Selway River Rd. in Lowell. July16 2008. forest litter; Abies grandis. C. Richart. 15 individuals. 
SDSU, CHR</description>
					<styleUrl>#msn_icon5613</styleUrl>
					<Point>
						<coordinates>-115.5442,46.21020000000001,0</coordinates>
					</Point>
				</Placemark>
				<Placemark>
					<name>Two Shadows Creek</name>
					<description>ID: Idaho Co., Two Shadows Creek, 3.6 mi W Selway River Rd in Lowell. July 16 2008. forest litter; Abies grandis. C. Richart. 27 individuals. 
SDSU, CHR</description>
					<styleUrl>#msn_icon5613</styleUrl>
					<Point>
						<coordinates>-115.666,46.1396,0</coordinates>
					</Point>
				</Placemark>
				<Placemark>
					<name>Selway River Rd. 3.4</name>
					<description>ID: Idaho Co., Selway River Rd 3.4mi SE of US 12. July 16 2008. forest litter; Abies grandis. C. Richart. 14 individuals. 
SDSU, CHR</description>
					<styleUrl>#msn_icon5613</styleUrl>
					<Point>
						<coordinates>-115.5629,46.1103,0</coordinates>
					</Point>
				</Placemark>
				<Placemark>
					<name>Selway River Rd. 8.1</name>
					<description>ID: Idaho Co., Selway River Rd 8.1mi SE of US 12. July 17 2008. forest litter; Thuja plicata, Abies grandis. C. Richart. 22 individuals. 
SDSU, CHR</description>
					<styleUrl>#msn_icon5613</styleUrl>
					<Point>
						<coordinates>-115.4955,46.0848,0</coordinates>
					</Point>
				</Placemark>
				<Placemark>
					<name>Selway River Rd. 18.8</name>
					<description>ID: Idaho Co., Selway River Rd 18.8mi SE of US 12. July 17 2008. forest litter; Thuja plicata, Abies grandis. C. Richart. 14 individuals. 
SDSU, CHR</description>
					<styleUrl>#msn_icon5613</styleUrl>
					<Point>
						<coordinates>-115.3013,46.04979999999999,0</coordinates>
					</Point>
				</Placemark>
				<Placemark>
					<name>Yakus Creek</name>
					<description>ID: Idaho Co., FS Rd 519 0.6mi SE of FS Rd 100. July 17 2008. forest litter; Thuja plicata, Abies grandis. C. Richart. 17 individuals. 
SDSU, CHR</description>
					<styleUrl>#msn_icon5613</styleUrl>
					<Point>
						<coordinates>-115.7691,46.2395,0</coordinates>
					</Point>
				</Placemark>
				<Placemark>
					<name>FS 535 4.0</name>
					<description>ID: ClearwaterCo., FS Rd 535 4.0mi NE of FS Rd 100. July 18 2008. forest litter; Thuja plicata, Abies grandis. C. Richart. 21 individuals. 
SDSU, CHR</description>
					<styleUrl>#msn_icon5613</styleUrl>
					<Point>
						<coordinates>-115.7216,46.394,0</coordinates>
					</Point>
				</Placemark>
				<Placemark>
					<name>Lolo Creek</name>
					<description>ID: Clearwater Co., FS Rd 103 2.2mi NE of FS Rd 100. July 18 2008. forest litter; Thuja plicata, Abies grandis. C. RIchart. 7 individuals. 
SDSU, CHR</description>
					<styleUrl>#msn_icon5613</styleUrl>
					<Point>
						<coordinates>-115.7235,46.3721,0</coordinates>
					</Point>
				</Placemark>
				<Placemark>
					<name>Rhodes Creek</name>
					<description>ID: Clearwater Co., FS Rd 250 2.0mi SE of SR 11. July 19 2008. forest litter; Abies grandis. C. Richart. 23 individuals. 
SDSU, CHR</description>
					<styleUrl>#msn_icon5613</styleUrl>
					<Point>
						<coordinates>-115.7809,46.4767,0</coordinates>
					</Point>
				</Placemark>
				<Placemark>
					<name>Orogrande Creek</name>
					<description>ID: Clearwater Co., FS Rd 250 19.0mi N of SR 11. July 19 2008. forest litter; Thuja plicata. C. Richart. 13 individuals. 
SDSU, CHR</description>
					<styleUrl>#msn_icon5613</styleUrl>
					<Point>
						<coordinates>-115.6164,46.58359999999999,0</coordinates>
					</Point>
				</Placemark>
				<Placemark>
					<name>Kelly Creek</name>
					<description>ID: ClearwaterCo., Trib. Of Kelly Ck, Junction Mt Tr No 106. July 20 2008. forest litter; Thuja plicata, Abies grandis. C. Richart. 16 individuals. 
SDSU, CHR</description>
					<styleUrl>#msn_icon5613</styleUrl>
					<Point>
						<coordinates>-115.2317,46.7192,0</coordinates>
					</Point>
				</Placemark>
				<Placemark>
					<name>Sourdough Creek</name>
					<description>ID: Clearwater Co., Sourdough Creek, FS Rd 246 2.0mi E of FS Rd 247. July 21 2008. forest litter; Thuja plicata, Abies grandis. C. Richart. 15 individuals. 
SDSU, CHR</description>
					<styleUrl>#msn_icon5613</styleUrl>
					<Point>
						<coordinates>-115.6156,46.8093,0</coordinates>
					</Point>
				</Placemark>
				<Placemark>
					<name>Bull Run Creek</name>
					<description>ID: ClearwaterCo., FS Rd 1452 1.4mi E of FS Rd 1445. July 23 2008. forest litter; Thuja plicata, Abies grandis. C. Richart. 13 individuals. 
SDSU, CHR</description>
					<styleUrl>#msn_icon5613</styleUrl>
					<Point>
						<coordinates>-116.2171,46.7326,0</coordinates>
					</Point>
				</Placemark>
				<Placemark>
					<name>Benewah Co Line</name>
					<description>ID: Latah Co., intersect of FS Rd 1443 and SR 6. July 24 2008. forest litter; Thuja plicata, Abies grandis,Tsuga heterophylla. C. Richart. 12 individuals. 
SDSU, CHR</description>
					<styleUrl>#msn_icon5613</styleUrl>
					<Point>
						<coordinates>-116.6725,47.0351,0</coordinates>
					</Point>
				</Placemark>
				<Placemark>
					<name>Meadow Creek Rd.</name>
					<description>ID: Benewah Co., Meadow Creek Rd 8.6mi NW of SR 6. July 24 2008. forest litter; Thuja plicata, Abies grandis. C. Richart. 15 individuals. 
SDSU, CHR</description>
					<styleUrl>#msn_icon5613</styleUrl>
					<Point>
						<coordinates>-116.7896,47.0352,0</coordinates>
					</Point>
				</Placemark>
				<Placemark>
					<name>Pocono Creek</name>
					<description>ID: Shoshone Co., Pocono Creek along FS Rd 50. July 26 2008. forest litter; Thuja plicata, Abies grandis, Tsuga heterophylla. C. Richart. 15 individuals. 
SDSU, CHR</description>
					<styleUrl>#msn_icon5613</styleUrl>
					<Point>
						<coordinates>-116.05,47.2436,0</coordinates>
					</Point>
				</Placemark>
				<Placemark>
					<name>FS Rd 752 0.1</name>
					<description>ID: Shoshone Co., FS Rd 752 0.1mi S of FS Rd 50. July 26 2008. forest litter; Thuja plicata. C. Richart. 4 females, 2 imm. 
CHR</description>
					<styleUrl>#msn_icon5613</styleUrl>
					<Point>
						<coordinates>-115.6072,47.2236,0</coordinates>
					</Point>
				</Placemark>
				<Placemark>
					<name>Fishhook Creek</name>
					<description>ID: Shoshone Co., Trib of Fishhook Creek, FS Rd 201 0.1mi E of FS Rd 301. Jyly 28 2008. forest litter; Thuja plicata, Abies grandis. C. Richart. 4 males, 1 female, 1 imm. 
SDSU, CHR</description>
					<styleUrl>#msn_icon5613</styleUrl>
					<Point>
						<coordinates>-115.8819,47.1296,0</coordinates>
					</Point>
				</Placemark>
				<Placemark>
					<name>Lost Girl Creek</name>
					<description>ID: Kootenai Co., Latour Creek Rd 11.5mi S of I-90. July 29 2008. forest litter, Tsuga heterophylla, Abies grandis. C. Richart. 16 individuals. 
SDSU, CHR</description>
					<styleUrl>#msn_icon5613</styleUrl>
					<Point>
						<coordinates>-116.4484,47.4435,0</coordinates>
					</Point>
				</Placemark>
				<Placemark>
					<name>Old River</name>
					<description>ID: Shoshone Co., Old River Rd 16.7mi NE of FS Rd 9. July 29 2008. forest litter; Tsuga heterophylla, Thuja plicata. C. Richart. 15 individuals. 
SDSU, CHR</description>
					<styleUrl>#msn_icon5613</styleUrl>
					<Point>
						<coordinates>-116.1646,47.6604,0</coordinates>
					</Point>
				</Placemark>
				<Placemark>
					<name>Placer Creek</name>
					<description>ID: Shoshone Co., Placer Creek Rd 4.6mi SE of High St. July 29 2008. forest litter; Tsuga heterophylla, Thuja plicata, Abies grandis. C. Richart. 15 individuals. 
SDSU, CHR</description>
					<styleUrl>#msn_icon5613</styleUrl>
					<Point>
						<coordinates>-115.8913,47.4303,0</coordinates>
					</Point>
				</Placemark>
				<Placemark>
					<name>Rose Lake</name>
					<description>ID: Kootenai Co., Rose Lake, 1.5mi N of US23 on S Rose Creek Rd. July 23 2011. Tsuga hterophylla, Abies grandis, woody debris. S. Derkarabetian, C. Richart. 8 males, 5 females, 1 imm.
SDSU</description>
					<styleUrl>#msn_icon5613</styleUrl>
					<Point>
						<coordinates>-116.4967,47.5531,0</coordinates>
					</Point>
				</Placemark>
				<Placemark>
					<name>S Latour Creek</name>
					<description>ID: Kootenai Co., S Latour Creek Rd., 9.7mi S US90. July 24 2011.P. men, T. plic, A. sit, streamside woody debris. S. Derkarabetian, C. Richart. 1 male, 1 imm. 
SDSU</description>
					<styleUrl>#msn_icon5613</styleUrl>
					<Point>
						<coordinates>-116.4408,47.4669,0</coordinates>
					</Point>
				</Placemark>
				<Placemark>
					<name>Hobo Cedar Grove</name>
					<description>ID: Shoshone Co., Hobo Cedar Grove Botanical Area, St Joe NF. July 25 2011. Old growth T. plic, T. brev, along creeks/seeps. S. Derkarabetian, C. Richart. 3 males, 3 females, 2 imm. 
SDSU, CHR</description>
					<styleUrl>#msn_icon5613</styleUrl>
					<Point>
						<coordinates>-116.1129,47.08603,0</coordinates>
					</Point>
				</Placemark>
				<Placemark>
					<name>Hobo Cedar Grove</name>
					<description>ID: Shoshone Co., Hobo Cedar Grove Botanical Area. July 7 2007. Riparian forest litter; Thuja plicata, Taxus brevifolia. W. Leonard, A. Fusek, C. Richart, V. Leonard. 5 individuals. 
SDSU</description>
					<styleUrl>#msn_icon5613</styleUrl>
					<Point>
						<coordinates>-116.1128,47.086,0</coordinates>
					</Point>
				</Placemark>
				<Placemark>
					<name>SR6 Co Line</name>
					<description>ID: Latah Co., SR 6 at the Latah/ Benewah County Line. May 13 2006. Riparian, forest litter, woody debris; Thuja plicata, Abies grandis. A. Fusek, C. Richart. 4 individuals. 
SDSU</description>
					<styleUrl>#msn_icon5613</styleUrl>
					<Point>
						<coordinates>-116.6735,47.0374,0</coordinates>
					</Point>
				</Placemark>
				<Placemark>
					<name>Mannering Creek</name>
					<description>ID: Latah Co., trib of Mannering Ck, SE of intersection of SR 6 and FS Rd 1443. July 7 2007. forest litter; Thuja plicata, Tsuga heterophylla, Alnus sitchensis. W. Leonard, C. Richart. 3 individuals.
SDSU</description>
					<styleUrl>#msn_icon5613</styleUrl>
					<Point>
						<coordinates>-116.6708,47.0351,0</coordinates>
					</Point>
				</Placemark>
				<Placemark>
					<name>O&apos;Hara CG</name>
					<description>ID: Idaho Co., O&apos;Hara Creek Campground, Selway River Rd. 6.7mi SE of US12 at Lowell. July 6 2012. litter and woody debris. S. Derkarabetian, C. Richart, J. Underwood. 5 individuals.
SDSU</description>
					<styleUrl>#msn_icon5613</styleUrl>
					<Point>
						<coordinates>-115.5129,46.0846,0</coordinates>
					</Point>
				</Placemark>
				<Placemark>
					<name>FS 222</name>
					<description>ID: Idaho Co., FS 222 22.1mi S of SR 14. July 9 2008. Picea forest, streamside woody debris, moss. S. Derkarabetian, C. Richart, J. Underwood. 10 individuals.
SDSU</description>
					<styleUrl>#msn_icon5613</styleUrl>
					<Point>
						<coordinates>-115.4177,45.63380000000001,0</coordinates>
					</Point>
				</Placemark>
				<Placemark>
					<name>Selway River Rd 4.1</name>
					<description>ID: Idaho Co., Selway River Rd 4.1mi SE of US 12. July 17 2008. T. plic, A. gran, streamside woody debris. C. Richart. 6 individuals.
SDSU</description>
					<styleUrl>#msn_icon5613</styleUrl>
					<Point>
						<coordinates>-115.5555,46.1025,0</coordinates>
					</Point>
				</Placemark>
				<Placemark>
					<name>Clearwater River</name>
					<description>ID: Clearwater Co., Trib of N.F. Clearwater River. July 20 2008. Picea forest, streamside woody debris. C. Richart. 8 individuals.
SDSU</description>
					<styleUrl>#msn_icon5613</styleUrl>
					<Point>
						<coordinates>-115.0889,46.8776,0</coordinates>
					</Point>
				</Placemark>
				<Placemark>
					<name>Musselshell Creek</name>
					<description>ID: ClearwaterCo., E. F. Musselshell Creek, 3.1mi NE of US100 on US535. July 18 2008. T. plic, low gradient stream, woody debris. C. Richart. 2 individuals. 
SDSU</description>
					<styleUrl>#msn_icon5613</styleUrl>
					<Point>
						<coordinates>-115.7317,46.3838,0</coordinates>
					</Point>
				</Placemark>
				<Placemark>
					<name>China Culch</name>
					<description>ID: Clearwater Co., China Gulch, French Mountain Rd., 10.6mi N of 11. July 19 2008. Picea forest, streamside woody debris. C. Richart. 9 individuals.
SDSU</description>
					<styleUrl>#msn_icon5613</styleUrl>
					<Point>
						<coordinates>-115.6941,46.5105,0</coordinates>
					</Point>
				</Placemark>
				<Placemark>
					<name>FS Rd. 720</name>
					<description>ID: Clearwater Co., FS 720 1.5mi NW of FS 250. July 20 2008. Alnus/Acer/Picea riparian, streamside woody debris. C. Richart. 6 individuals.
SDSU</description>
					<styleUrl>#msn_icon5613</styleUrl>
					<Point>
						<coordinates>-115.0966,46.8711,0</coordinates>
					</Point>
				</Placemark>
				<Placemark>
					<name>Cold Springs Creek</name>
					<description>ID: Clearwater Co., FS 711 1.2mi N of FS 250. July 21 2008. T.plic, A. gran, streamside woody debris. C. Richart. 10 individuals.
SDSU</description>
					<styleUrl>#msn_icon5613</styleUrl>
					<Point>
						<coordinates>-115.31111,46.7331,0</coordinates>
					</Point>
				</Placemark>
				<Placemark>
					<name>FS Rd. 734</name>
					<description>ID: Clearwater Co., FS 734 0.6mi from FS 255. July 20 2008. A. gran, P. men, second growth, streamside woody debris. C. RIchart. 12 individuals.
SDSU</description>
					<styleUrl>#msn_icon5613</styleUrl>
					<Point>
						<coordinates>-115.1226,46.7986,0</coordinates>
					</Point>
				</Placemark>
				<Placemark>
					<name>FS Rd. 247</name>
					<description>ID: Clearwater Co., FS 247 9.8mi NW of FR250. July 21 2008. T. plic, A. gran, streamside woody debris. C. Richart. 11 individuals.
SDSU</description>
					<styleUrl>#msn_icon5613</styleUrl>
					<Point>
						<coordinates>-115.5444,46.73949999999999,0</coordinates>
					</Point>
				</Placemark>
				<Placemark>
					<name>Emerald Creek Rd.</name>
					<description>ID: Latah Co., Emeral Creek RD, 9.7mi W of SR3. July 23 2008. T. plic, A. gran, streamside woody debris. C. Richart. 1 individual.
SDSU</description>
					<styleUrl>#msn_icon5613</styleUrl>
					<Point>
						<coordinates>-116.4199,46.9873,0</coordinates>
					</Point>
				</Placemark>
				<Placemark>
					<name>Prospector Creek</name>
					<description>ID: Shoshone Co., Prospector Creek, FS Rd 752 0.1mi S of FS Rd 50. July 26 2008. forest litter; Thuja plicata. C. Richart. 10 individuals.
SDSU</description>
					<styleUrl>#msn_icon5613</styleUrl>
					<Point>
						<coordinates>-115.6072,47.2236,0</coordinates>
					</Point>
				</Placemark>
				<Placemark>
					<name>N Side Rd.</name>
					<description>ID: Shoshone Co., N Side Rd. 11.4mi E of FS 50. July 26 2008.T. plic, T. het, A. gran, P. men, streamside woody debris. C. Richart. 2 individuals. 
SDSU</description>
					<styleUrl>#msn_icon5613</styleUrl>
					<Point>
						<coordinates>-116.0297,47.2543,0</coordinates>
					</Point>
				</Placemark>
				<Placemark>
					<name>St. Joe River</name>
					<description>ID: Shoshone Co., Trib of N.S. St. Joe River, 7.7mi SE of FR50. July 27 2008. Picea forest, streamside woody debris. C. Richart. 7 individuals.
SDSU</description>
					<styleUrl>#msn_icon5613</styleUrl>
					<Point>
						<coordinates>-115.7738,47.2834,0</coordinates>
					</Point>
				</Placemark>
				<Placemark>
					<name>Beaver Creek</name>
					<description>ID: Shoshone Co., Trib of Beaver Creek, 3.9mi S of FR50. July 27 2008. Picea forest, streamside woody debris. C. Richart. 4 individuals.
SDSU</description>
					<styleUrl>#msn_icon5613</styleUrl>
					<Point>
						<coordinates>-115.4139,47.0678,0</coordinates>
					</Point>
				</Placemark>
				<Placemark>
					<name>Eagle Creek</name>
					<description>ID: Shoshone Co., Eagle Creek, 0.1mi N of FR50. July 27 2008. T. plic, streamside woody debris. C. Richart. 12 individuals. 
SDSU</description>
					<styleUrl>#msn_icon5613</styleUrl>
					<Point>
						<coordinates>-115.5484,47.2122,0</coordinates>
					</Point>
				</Placemark>
				<Placemark>
					<name>Post Office Creek</name>
					<description>ID: Idaho Co., Trib of Post Office Creek, 29.9mi W Lolo Pass. July 31 2008. T. plic, A. gran, streamside woody debris. C. Richart. 10 individuals.
SDSU</description>
					<styleUrl>#msn_icon5613</styleUrl>
					<Point>
						<coordinates>-114.9854,46.4678,0</coordinates>
					</Point>
				</Placemark>
				<Placemark>
					<name>FS 218</name>
					<description>ID: Shoshone Co., FS 218 7.7mi SE of FS50. July 27 2008. forest litter; Picea. C. Richart. 6 indiviudals. 
SDSU</description>
					<styleUrl>#msn_icon5613</styleUrl>
					<Point>
						<coordinates>-115.3548,47.0802,0</coordinates>
					</Point>
				</Placemark>
				<Placemark>
					<name>Beaty Creek</name>
					<description>ID: Kootenai Co., Beaty Creek Rd. (FS Rd 438) 1.3mi SE of SR 97, Beaty Creek. Oct. 18 2009. forest litter; Thuja plicata, Tsuga heterophylla, Rubus parviflorus, Mahonia nervosa, Oplopanax horridus. W. Leonard, C. Richart. 10 individuals. 
SDSU</description>
					<styleUrl>#msn_icon5613</styleUrl>
					<Point>
						<coordinates>-116.6579,47.60149999999999,0</coordinates>
					</Point>
				</Placemark>
				<Placemark>
					<name>Idler&apos;s Rest</name>
					<description>ID: Latah Co., Moscow, Idler&apos;s Rest. July 24 2011. T. plic, P. men, A. gran, streamside woody debris. S. Derkarabetian, C. Richart. 1 individual.
SDSU</description>
					<styleUrl>#msn_icon5613</styleUrl>
					<Point>
						<coordinates>-116.9495,46.8014,0</coordinates>
					</Point>
				</Placemark>
				<Placemark>
					<name>Mannering Creek</name>
					<description>ID: Benewah Co., headwater of Mannering Creek. Oct 17 2009. forest litter; Thuja plicata, Pinus monticols, Abies grandis. W. Leonard, C. Richart.
SDSU</description>
					<styleUrl>#msn_icon5613</styleUrl>
					<Point>
						<coordinates>-116.6751,47.06389999999999,0</coordinates>
					</Point>
				</Placemark>
				<Placemark>
					<name>W St. Regis</name>
					<description>MT: Mineral Co., 9mi W St. Regis. Aug 10 1929. 1male. 
AMNH</description>
					<styleUrl>#msn_icon5613</styleUrl>
					<Point>
						<coordinates>-115.26254,47.33203,0</coordinates>
					</Point>
				</Placemark>
				<Placemark>
					<name>Powell Pasture</name>
					<description>ID: Idaho Co., 10.2mi WSE Lolo Pass, Powell Pasture, 3600ft. July 22 1978. L. and N. Herman. 2 males. 
AMNH</description>
					<styleUrl>#msn_icon5613</styleUrl>
					<Point>
						<coordinates>-114.677987,46.52888600000001,0</coordinates>
					</Point>
				</Placemark>
				<Placemark>
					<name>Wallace</name>
					<description>ID: Wallace. Sept 3 1949. S. and D. Mulaik. 1 female. 
AMNH</description>
					<styleUrl>#msn_icon5610</styleUrl>
					<Point>
						<coordinates>-115.929596,47.47005000000001,0</coordinates>
					</Point>
				</Placemark>
				<Placemark>
					<name>Pierce</name>
					<description>ID: Clearwater Co., Pierce. Aug 29 1959. W.J. Gertsch, V. Roth. 2 females. 
AMNH</description>
					<styleUrl>#msn_icon5613</styleUrl>
					<Point>
						<coordinates>-115.798991,46.49135200000001,0</coordinates>
					</Point>
				</Placemark>
				<Placemark>
					<name>Coeur d&apos; Alene</name>
					<description>ID: Coeur d&apos; Alene. Aug 1949. Mulaik. 1 female. 
AMNH</description>
					<styleUrl>#msn_icon5613</styleUrl>
					<Point>
						<coordinates>-116.785794,47.681553,0</coordinates>
					</Point>
				</Placemark>
				<Placemark>
					<name>Wallace</name>
					<description>ID: Wallace. 3 IX 1949. S. and D. Mulaik. 6 males, 6 females, 3 imm. 
AMNH</description>
					<styleUrl>#msn_icon5610</styleUrl>
					<Point>
						<coordinates>-115.929596,47.47005000000001,0</coordinates>
					</Point>
				</Placemark>
				<Placemark>
					<name>N of Kamiah</name>
					<description>ID: N of Kamiah, 200ft elevation. June 13 1962. W. Ivie. 1 male. 
AMNH</description>
					<styleUrl>#msn_icon5613</styleUrl>
					<Point>
						<coordinates>-116.028958,46.22733,0</coordinates>
					</Point>
				</Placemark>
				<Placemark>
					<name>Coeur d&apos; Alene</name>
					<description>ID: Coeur d&apos; Alene. Aug 1949. Mulaik. ~20adults. 
AMNH</description>
					<styleUrl>#msn_icon5613</styleUrl>
					<Point>
						<coordinates>-116.785794,47.681553,0</coordinates>
					</Point>
				</Placemark>
				<Placemark>
					<name>Rose Lake</name>
					<description>ID: Rose Lake. Aug 1931. Fox. 2 males, 3 females. 
AMNH</description>
					<styleUrl>#msn_icon5613</styleUrl>
					<Point>
						<coordinates>-116.464186,47.550803,0</coordinates>
					</Point>
				</Placemark>
				<Placemark>
					<name>Squaw (Pass) Creek</name>
					<description>ID: Idaho Co., 20.7mi WSW Lolo Pass, Squaw (Pass) Creek, 3150ft. July 22 1978. L. and N. Herman. 1 male, 3 females.
AMNH</description>
					<styleUrl>#msn_icon5613</styleUrl>
					<Point>
						<coordinates>-114.861038,46.500226,0</coordinates>
					</Point>
				</Placemark>
				<Placemark>
					<name>Blue Creek</name>
					<description>ID: Blue Creek, Coeur d&apos; Alene. Aug 11 1929. 2 males, 3 females. 
AMNH</description>
					<styleUrl>#msn_icon5613</styleUrl>
					<Point>
						<coordinates>-116.663482,47.63900400000001,0</coordinates>
					</Point>
				</Placemark>
				<Placemark>
					<name>N of Headquarters</name>
					<description>ID: Clearwater Co., 6.3mi N of Headquarters. VIII 12 1967. under surface of log cedar, fir, and spruce. T. Briggs. 1 male, 1 imm. 
CAS
PARATYPES</description>
					<styleUrl>#msn_icon5613</styleUrl>
					<Point>
						<coordinates>-115.809234,46.631485,0</coordinates>
					</Point>
				</Placemark>
				<Placemark>
					<name>Hayden Lake</name>
					<description>ID: Haydans Lk. (Hayden Lake). VIII 17 1934. O. Bryant. 1 female. 
CAS</description>
					<styleUrl>#msn_icon5613</styleUrl>
					<Point>
						<coordinates>-116.698171,47.763586,0</coordinates>
					</Point>
				</Placemark>
				<Placemark>
					<name>Apgar CG</name>
					<description>ID: Idaho Co., opp. Apgar CG, Clearwater NF. VIII 12 1967. under surface of log cedar and fir. T. Briggs. 2 females. 
CAS
PARATYPE</description>
					<styleUrl>#msn_icon5613</styleUrl>
					<Point>
						<coordinates>-115.537393,46.213965,0</coordinates>
					</Point>
				</Placemark>
				<Placemark>
					<name>St. Maries</name>
					<description>ID: St. Maries. Aug 15 1934. O. Bryant. 1 female. 
CAS</description>
					<styleUrl>#msn_icon5613</styleUrl>
					<Point>
						<coordinates>-116.560237,47.315314,0</coordinates>
					</Point>
				</Placemark>
				<Placemark>
					<name>2.8 mi NW Clarkia</name>
					<description>ID: Shoshone Co., 2.8 mi NW of Clarkia on State Highway 3. 11 August 1967. T. Briggs, K. Hom, A. Jung.
CAS
TYPE LOCALITY</description>
					<LookAt>
						<longitude>-116.2269321642263</longitude>
						<latitude>47.02424613774655</latitude>
						<altitude>0</altitude>
						<heading>0.2784700090890988</heading>
						<tilt>14.82204687655075</tilt>
						<range>2374.839899364862</range>
						<gx:altitudeMode>relativeToSeaFloor</gx:altitudeMode>
					</LookAt>
					<styleUrl>#msn_wht-diamond6</styleUrl>
					<Point>
						<gx:drawOrder>1</gx:drawOrder>
						<coordinates>-116.2205889221231,47.03163565359726,0</coordinates>
					</Point>
				</Placemark>
			</Folder>
		</Folder>
		<Folder>
			<name>cavicolens group</name>
			<open>1</open>
			<Folder>
				<name>Sclerobunus cavicolens</name>
				<Placemark>
					<name>Lewis and Clark Caverns</name>
					<description>MT: Jefferson Co., Lewis and Clark Caverns, Lewis and Clark Caverns State Park, Paradise Room. July 4 2008. S. Derkarabetian, C. Richart, J. Underwood. 2 adults, 1 imm. SD08_027.
SDSU</description>
					<styleUrl>#msn_icon56100</styleUrl>
					<Point>
						<coordinates>-111.867,45.8386,0</coordinates>
					</Point>
				</Placemark>
				<Placemark>
					<name>Morrison Cave</name>
					<description>MT: Jefferson Co., Morrison Cave, Big Spring Room. 60 mi W Bozeman. Feb 22 1941. H.B. Mills. 2 adults.  
AMNH</description>
					<styleUrl>#msn_icon5620</styleUrl>
					<Point>
						<coordinates>-111.866943,45.839433,0</coordinates>
					</Point>
				</Placemark>
				<Placemark>
					<name>Morrison Cave</name>
					<open>1</open>
					<description>MT: Jefferson Co., Morrison Cave, Big Spring Room. 60 mi W Bozeman. 
Dec 30 1940.  Pletsch, Mills, Pepper et al.
Feb 22 1941. W.L. Jellison
AMNH, MSU</description>
					<styleUrl>#msn_wht-diamond5</styleUrl>
					<Point>
						<coordinates>-111.866943,45.839433,0</coordinates>
					</Point>
				</Placemark>
			</Folder>
			<Folder>
				<name>Sclerobunus ungulatus</name>
				<Placemark>
					<name>Model Cave near Baker</name>
					<description>NV: White Pine Co., Model Cave near Baker. Aug 24 1952. A-146 A-147. R. de Saussure. 2 adults. 
AMNH
TYPE LOCALITY</description>
					<styleUrl>#msn_wht-diamond2</styleUrl>
					<Point>
						<coordinates>-114.2291322655604,38.99154840339783,0</coordinates>
					</Point>
				</Placemark>
				<Placemark>
					<name>Model Cave near Baker</name>
					<description>NV: White Pine, Co., Model Cave near Baker. Aug 27 1952. A-133, total darkness, walls. R. de Saussure. 1 adult. 
AMNH</description>
					<styleUrl>#msn_icon56</styleUrl>
					<Point>
						<coordinates>-114.2292029136586,38.99150181675687,0</coordinates>
					</Point>
				</Placemark>
				<Placemark>
					<name>Model Cave near Baker</name>
					<description>NV: White Pine Co., Model Cave near Baker. Aug 24 1952. A-142, total darkness wall and floor. R. de Saussure. 2 adults. 
AMNH</description>
					<styleUrl>#msn_icon56</styleUrl>
					<Point>
						<coordinates>-114.2290760722017,38.99150048783078,0</coordinates>
					</Point>
				</Placemark>
				<Placemark>
					<name>Model Cave</name>
					<description>NV: White Pine Co., GBNP, Model Cave. June 25 2007. D. Elias, S. Derkarabetian, L. Hedin, M. Hedin. 6 individuals. MCH07_49. OP List</description>
					<styleUrl>#msn_icon56</styleUrl>
					<Point>
						<coordinates>-114.2290647193273,38.99139912397771,0</coordinates>
					</Point>
				</Placemark>
				<Placemark>
					<name>Ice Cave</name>
					<description>NV: White Pine Co., GBNP, Ice Cave. June 25 2007. D. Elias, S. Derkarabetian, L. Hedin, M. Hedin. 3 individuals. MCH07_048.
SDSU</description>
					<styleUrl>#msn_icon56</styleUrl>
					<Point>
						<coordinates>-114.2291569768072,38.99141682853866,0</coordinates>
					</Point>
				</Placemark>
			</Folder>
			<Folder>
				<name>Sclerobunus madhousensis</name>
				<Placemark>
					<name>North Madhouse Cave</name>
					<description>UT: Utah Co., North Madhouse Cave. May 27 1965. 7500 ft. S. Moulton. 1 female. 
AMNH
TYPE LOCALITY</description>
					<styleUrl>#msn_wht-diamond4</styleUrl>
					<Point>
						<coordinates>-111.611363,40.240049,0</coordinates>
					</Point>
				</Placemark>
				<Placemark>
					<name>North Madhouse Cave</name>
					<open>1</open>
					<description>UT: Utah Co., North Madhouse Cave. April 27 2003. M Porter. 1 individual. 
SDSU</description>
					<styleUrl>#msn_icon5650</styleUrl>
					<Point>
						<coordinates>-111.611363,40.240049,0</coordinates>
					</Point>
				</Placemark>
				<Placemark>
					<name>Professor Buss Cave</name>
					<description>UT: Utah Co., Professor Buss Cave. April 27 2003. M Porter. 1 individual. 
SDSU</description>
					<styleUrl>#msn_icon5650</styleUrl>
					<Point>
						<coordinates>-111.562314,40.239621,0</coordinates>
					</Point>
				</Placemark>
			</Folder>
		</Folder>
		<Folder>
			<name>robustus group</name>
			<Placemark>
				<name>Palo Flechado Pass</name>
				<description>NM: Palo Flechado Pass. 6000 ft. October 6 1965. Jean and Wilton Ivie. 1 male, 3 female.
AMNH</description>
				<styleUrl>#msn_icon5640</styleUrl>
				<Point>
					<coordinates>-105.196031,36.286842,0</coordinates>
				</Point>
			</Placemark>
			<Folder>
				<name>Sclerobunus speoventus</name>
				<open>1</open>
				<Placemark>
					<name>Cave of the Winds</name>
					<description>CO: El Paso County, Cave of the Winds. July 2 2007. S. Derkarabetian, M. Hedin, J. Reiter. MCH07_073.
PARATYPES
SDSU</description>
					<styleUrl>#msn_icon568</styleUrl>
					<Point>
						<coordinates>-104.9201,38.8728,0</coordinates>
					</Point>
				</Placemark>
				<Placemark>
					<name>Manitou Grand Caverns</name>
					<description>CO: El Paso Co., Manitou Spring, Manitou Grand Caverns, Cave of the Winds, Manitou Grand Caverns Section, Old Water Barrel. Feb 2 1984. J.W. Meacham. 1 female, 1 imm. 
CAS.</description>
					<styleUrl>#msn_icon568</styleUrl>
					<Point>
						<coordinates>-104.920276,38.872749,0</coordinates>
					</Point>
				</Placemark>
				<Placemark>
					<name>Cave of the Winds, Thieves Canyon</name>
					<description>CO: El Paso Co., Cave of the Winds, in Thieves Canyon. March 12 2009. 7000&apos;, 54F, on moist ground and rock. D. Steinmann. 5 males, 1 female, 1 imm. 
TYPE LOCALITY, HOLOTYPE + PARATYPES
DMNS</description>
					<styleUrl>#msn_wht-diamond9</styleUrl>
					<Point>
						<coordinates>-104.92162,38.87042,0</coordinates>
					</Point>
				</Placemark>
				<Placemark>
					<name>Cave of the Winds</name>
					<description>CO: El Paso Co., Cave of the Winds, in Thieves Canyon. March 12 2009. 7000&apos;, on moist ground and rocks, 54F. D. Steinmann. 1 female.
PARATYPE
DMNS.</description>
					<styleUrl>#msn_icon568</styleUrl>
					<Point>
						<coordinates>-104.92162,38.87042,0</coordinates>
					</Point>
				</Placemark>
			</Folder>
			<Folder>
				<name>Sclerobunus steinmanni</name>
				<open>1</open>
				<Placemark>
					<name>Mallory Cave</name>
					<description>CO: Boulder Co., Mallory Cave. Nov 29 2008. 7000&apos;, in twilight zone on wall. D. Steinmann. 1 male.
TYPE LOCALITY, HOLOTYPE
DMNS</description>
					<styleUrl>#msn_wht-diamond</styleUrl>
					<Point>
						<coordinates>-105.289571643162,39.97418062961506,0</coordinates>
					</Point>
				</Placemark>
				<Placemark>
					<name>Mallory Cave</name>
					<description>CO: Boulder Co., Mallory Cave. Nov 15 2012. 7000&apos;, in dark zone on wall, 55F. D. Steinmann. 1 male 3 females.
PARATYPES
DMNS</description>
					<styleUrl>#msn_icon560</styleUrl>
					<Point>
						<coordinates>-105.2895598013919,39.97412047905264,0</coordinates>
					</Point>
				</Placemark>
			</Folder>
			<Folder>
				<name>Sclerobunus jemez</name>
				<open>1</open>
				<Placemark>
					<name>Terrero Cave</name>
					<description>NM: Santa Fe Co., Terrero Cave. Jun 18 1979. W.C. Welbourn. 2 males, 2 females.
TYPE LOCALITY, HOLOTYPE + PARATYPES
CAS</description>
					<styleUrl>#msn_wht-diamond3</styleUrl>
					<Point>
						<coordinates>-105.6777577696238,35.74116146443811,0</coordinates>
					</Point>
				</Placemark>
			</Folder>
			<Folder>
				<name>Sclerobunus klomax</name>
				<Placemark>
					<name>Taos Ski Valley</name>
					<description>NM: Taos Co., vic. Taos Ski Valley. July 30 2009. forest talus slope.  S. Derkarabetian, M. McCormack. 1 female. SD09_001. 
PARATYPE
SDSU</description>
					<styleUrl>#msn_icon561</styleUrl>
					<Point>
						<coordinates>-105.4576,36.5976,0</coordinates>
					</Point>
				</Placemark>
				<Placemark>
					<name>Taos Ski Valley</name>
					<open>1</open>
					<description>NM: Taos Co., vic. Taos Ski Valley. July 20 2006. rocky mixed aspen above road. J. Deas, S. Derkarabetian, M. Hedin, S. Thomas. 1 female. MCH06_100.
PARATYPE
SDSU</description>
					<styleUrl>#msn_icon561</styleUrl>
					<Point>
						<coordinates>-105.4576,36.5976,0</coordinates>
					</Point>
				</Placemark>
				<Placemark>
					<name>Taos Ski Valley</name>
					<description>NM: Taos Co., vic. Taos Ski Valley. July 3 2007. forest talus slope. S. Derkarabetian, D. Elias, L. Hedin. M. Hedin. 1 female. MCH07_076.
HOLOTYPE
SDSU, CAS</description>
					<styleUrl>#msn_wht-diamond7</styleUrl>
					<Point>
						<coordinates>-105.4579079243251,36.59832459893332,0</coordinates>
					</Point>
				</Placemark>
			</Folder>
			<Folder>
				<name>Sclerobunus glorietus</name>
				<Placemark>
					<name>Glorieta Baldy Lookout</name>
					<description>NM: Santa Fe Co., 4mi SE Glorieta Baldy Lookout. VIII 19 1968. under bark. T. Briggs, K. Hom, D. Owyang. 9 males, 2 females. 
TOPOTYPES
CAS</description>
					<styleUrl>#msn_wht-diamond8</styleUrl>
					<Point>
						<coordinates>-105.768979,35.608018,0</coordinates>
					</Point>
				</Placemark>
				<Placemark>
					<name>Ski area</name>
					<description>NM: nr. Ski area NE of Santa Fe. C.C. Hoff. 1 female. 
AMNH</description>
					<styleUrl>#msn_icon5660</styleUrl>
					<Point>
						<coordinates>-105.795951,35.788281,0</coordinates>
					</Point>
				</Placemark>
				<Placemark>
					<name>Ski area</name>
					<open>1</open>
					<description>NM: nr. Ski area NE of Santa Fe. C.C. Hoff. 1 female. 
AMNH</description>
					<styleUrl>#msn_icon5660</styleUrl>
					<Point>
						<coordinates>-105.795951,35.788281,0</coordinates>
					</Point>
				</Placemark>
				<Placemark>
					<name>Ski area</name>
					<open>1</open>
					<description>NM: nr. Ski area NE of Santa Fe. C.C. Hoff. 1 female. 
AMNH</description>
					<styleUrl>#msn_icon5660</styleUrl>
					<Point>
						<coordinates>-105.795951,35.788281,0</coordinates>
					</Point>
				</Placemark>
				<Placemark>
					<name>Santa Fe Baldy</name>
					<description>NM: Santa Fe Baldy nr. Santa Fe. 1 male. 
AMNH</description>
					<styleUrl>#msn_icon5660</styleUrl>
					<Point>
						<coordinates>-105.75856,35.832851,0</coordinates>
					</Point>
				</Placemark>
				<Placemark>
					<name>Taos Ski Valley</name>
					<description>NM: Taos Co., vic. Taos Ski Valley. July 30 2009. forest talus slope. S. Derkarabetian, M. McCormack. 1 female.  SD09_001.
SDSU</description>
					<styleUrl>#msn_icon5660</styleUrl>
					<Point>
						<coordinates>-105.4576,36.5976,0</coordinates>
					</Point>
				</Placemark>
				<Placemark>
					<name>Glorieta Canyon</name>
					<description>NM: Santa Fe County, Glorieta Canyon. July 20 2006. J. Deas, S. Derkarabetian, M. Hedin, S. Thomas. MCH06_099.
SDSU</description>
					<styleUrl>#msn_icon5660</styleUrl>
					<Point>
						<coordinates>-105.7703,35.6118,0</coordinates>
					</Point>
				</Placemark>
				<Placemark>
					<name>Rio Nambe</name>
					<open>1</open>
					<description>NM: Santa Fe Co., Santa Fe N.F., N of Aspen Ranch on Rio Nambe, 8200ft. 30 IV 1978. D.C. Lowrie. 1 female. 
AMNH</description>
					<styleUrl>#msn_icon567</styleUrl>
					<Point>
						<coordinates>-105.8251348336303,35.82812156352313,0</coordinates>
					</Point>
				</Placemark>
				<Placemark>
					<name>Taos Ski Valley</name>
					<description>NM: Taos Co., vic. Taos Ski Valley. July 3 2007. forest talus slope. S. Derkarabetian, D. Elias, L. Hedin, M. Hedin. MCH07_076.
SDSU</description>
					<styleUrl>#msn_icon5660</styleUrl>
					<Point>
						<coordinates>-105.4594096514916,36.59803357718257,0</coordinates>
					</Point>
				</Placemark>
			</Folder>
			<Folder>
				<name>Sclerobunus skywalkeri</name>
				<Placemark>
					<name>Sandia Mtns</name>
					<description>NM: Bernalillo County, Sandia Mtns. June 3 2008. S. Derkarabetian, R. Fawcett. SD08_015.
PARATYPES
SDSU</description>
					<styleUrl>#msn_icon5611</styleUrl>
					<Point>
						<coordinates>-106.4308,35.2099,0</coordinates>
					</Point>
				</Placemark>
				<Placemark>
					<name>Mt. Taylor</name>
					<description>NM: Cibola County, Mt. Taylor. July 21 2006. J. Deas, S. Derkarabetian, M. Hedin, S. Thomas. MCH06_103.
PARATYPES
SDSU</description>
					<styleUrl>#msn_icon5611</styleUrl>
					<Point>
						<coordinates>-107.6388,35.2318,0</coordinates>
					</Point>
				</Placemark>
				<Placemark>
					<name>Manzano Mtns.</name>
					<description>NM: Torrance County, Manzano Mtns. July 19 2006. J. Deas, S. Derkarabetian, M. Hedin, S. Thomas. MCH06_096.
TYPE LOCALITY, HOLOTYPE + PARATYPES
SDSU, CAS</description>
					<styleUrl>#msn_wht-diamond0</styleUrl>
					<Point>
						<coordinates>-106.3907,34.6658,0</coordinates>
					</Point>
				</Placemark>
				<Placemark>
					<name>Mt. Taylor</name>
					<description>NM: Mt. Taylor. 3307 m. Aug 11 2013. G.B. Hughes. GBH2013.0005
SDSU</description>
					<styleUrl>#msn_icon565</styleUrl>
					<Point>
						<coordinates>-107.6081944444444,35.24116666666666,0</coordinates>
					</Point>
				</Placemark>
				<Placemark>
					<name>Mt. Taylor</name>
					<description>NM: near The Lillies, Mt. Taylor. C.C. Hoff. 1 female. 
AMNH</description>
					<styleUrl>#msn_icon565</styleUrl>
					<Point>
						<coordinates>-107.631523,35.269365,0</coordinates>
					</Point>
				</Placemark>
				<Placemark>
					<name>Mt. Taylor</name>
					<description>NM: near and at top of Mt. Taylor. C.C. Hoff. 1 female. 
AMNH</description>
					<styleUrl>#msn_icon565</styleUrl>
					<Point>
						<coordinates>-107.6388,35.2318,0</coordinates>
					</Point>
				</Placemark>
				<Placemark>
					<name>Sandia Mtns.</name>
					<description>NM: Bern Co., Tejano Canyon, Sandia Mtns. 1 female. 
AMNH</description>
					<styleUrl>#msn_icon565</styleUrl>
					<Point>
						<coordinates>-106.359708,35.16616,0</coordinates>
					</Point>
				</Placemark>
				<Placemark>
					<name>Sandia Mtns.</name>
					<description>NM: Bern Co., Sandia Mtns. C.C. Hoff. 1 male, 3 females. 
AMNH</description>
					<styleUrl>#msn_icon565</styleUrl>
					<Point>
						<coordinates>-106.4308,35.2099,0</coordinates>
					</Point>
				</Placemark>
				<Placemark>
					<name>Sandia Mtns.</name>
					<description>NM: Sandoval Co., Sandia Mtns. C.C. Hoff. 1 male. 
AMNH</description>
					<styleUrl>#msn_icon565</styleUrl>
					<Point>
						<coordinates>-106.4308,35.2099,0</coordinates>
					</Point>
				</Placemark>
				<Placemark>
					<name>NW of Manzano</name>
					<description>NM: 1mi S Capilla Pk, NW of Manzano. C.C. Hoff. 1 male. 
AMNH</description>
					<styleUrl>#msn_icon569</styleUrl>
					<Point>
						<coordinates>-106.399923,34.688287,0</coordinates>
					</Point>
				</Placemark>
			</Folder>
			<Folder>
				<name>Sclerobunus robustus</name>
				<Placemark>
					<name>West Cliffe</name>
					<description>West Cliffe (Westcliff)
MCZ - 39045, 39048
PARATYPES</description>
					<Camera>
						<longitude>-105.4290265195115</longitude>
						<latitude>38.09562534086039</latitude>
						<altitude>38631.51150996862</altitude>
						<heading>44.79311605934161</heading>
						<tilt>0.04559977872060996</tilt>
						<roll>44.87149708984339</roll>
						<gx:altitudeMode>relativeToSeaFloor</gx:altitudeMode>
					</Camera>
					<styleUrl>#msn_wht-diamond1</styleUrl>
					<Point>
						<gx:drawOrder>1</gx:drawOrder>
						<coordinates>-105.4637157166343,38.12457315055899,0</coordinates>
					</Point>
				</Placemark>
				<Placemark>
					<name>NE Tuscon</name>
					<description>AZ: Pima Co., 30.0mi NE Tuscon, 8000ft. 17/VIII/68. hudsonian-canadian forest under down bark. K. Hom, T. Briggs, J. Tom, D. Owyang. 7 males, 9 females. 
CAS</description>
					<styleUrl>#msn_icon5612</styleUrl>
					<Point>
						<coordinates>-110.7424,32.4265,0</coordinates>
					</Point>
				</Placemark>
				<Placemark>
					<name>Ponderosa</name>
					<description>NM: Ponderosa (sp?) July 18 1934. 1 male. 
AMNH</description>
					<styleUrl>#msn_icon566</styleUrl>
					<Point>
						<coordinates>-106.668403,35.662303,0</coordinates>
					</Point>
				</Placemark>
				<Placemark>
					<name>Sierra Blanca Ski area</name>
					<description>NM: Lincoln Co., Sierra Blanca Ski area, el. 9700-11400. Sept 27 1984. collected on trail. V. and B. Roth. 18 males, 16 females, 2 imms.
AMNH</description>
					<styleUrl>#msn_icon5612</styleUrl>
					<Point>
						<coordinates>-105.78456,33.397728,0</coordinates>
					</Point>
				</Placemark>
				<Placemark>
					<name>Snowbowl</name>
					<description>AZ: Coconino Co., Snowbowl. Aug 24 1967. under surface on logs, fir and aspen. T. Briggs, K. Hom, A. Jung, J. Tom, P. Lum. 4 males, 10 females 1 imm.
CAS</description>
					<styleUrl>#msn_icon564</styleUrl>
					<Point>
						<coordinates>-111.712158,35.328162,0</coordinates>
					</Point>
				</Placemark>
				<Placemark>
					<name>Snowbowl</name>
					<open>1</open>
					<description>AZ: Coconino Co., Snowbowl. Aug 24 1967. under surface on logs, fir and aspen. T. Briggs, K. Hom, A. Jung, J. Tom, P. Lum. 2 males, 4 imm.
CAS</description>
					<styleUrl>#msn_icon564</styleUrl>
					<Point>
						<coordinates>-111.712158,35.328162,0</coordinates>
					</Point>
				</Placemark>
				<Placemark>
					<name>Snowbowl</name>
					<open>1</open>
					<description>AZ: Coconino Co., Snowbowl. Aug 24 1967. under surface on logs, fir and aspen. T. Briggs, K. Hom, A. Jung, J. Tom, P. Lum. 9 males, 7 females 4 imm.
CAS</description>
					<styleUrl>#msn_icon564</styleUrl>
					<Point>
						<coordinates>-111.712158,35.328162,0</coordinates>
					</Point>
				</Placemark>
				<Placemark>
					<name>Horse Creek</name>
					<description>UT: LaSalle Mt., Horse Creek. June 13 1946. S. and D. Mulaik. 1 male, 2 females, 1imm. 
AMNH</description>
					<styleUrl>#msn_icon564</styleUrl>
					<Point>
						<coordinates>-109.2146,38.3468,0</coordinates>
					</Point>
				</Placemark>
				<Placemark>
					<name>Verdure</name>
					<description>UT: San Juan Co., Verdure. May 10 1933. W. Ivie. 1 female, 1 imm. 
AMNH</description>
					<styleUrl>#msn_icon564</styleUrl>
					<Point>
						<coordinates>-109.347398,37.786074,0</coordinates>
					</Point>
				</Placemark>
				<Placemark>
					<name>Castleton Rd.</name>
					<description>UT: La Sal NF, Castleton Rd. June 5 1946. Aspen grove. Mulaik. 2 males. 
AMNH</description>
					<styleUrl>#msn_icon564</styleUrl>
					<Point>
						<coordinates>-109.2398,38.5814,0</coordinates>
					</Point>
				</Placemark>
				<Placemark>
					<name>Bonnie&apos;s Hall Cave</name>
					<description>CO: Eagle Co., Bonnie&apos;s Hall Cave. Oct 8 2012. 9200&apos;, on  wall, dark zone. Side cave. D. Steinmann. 1 male.
DMNS</description>
					<styleUrl>#msn_icon564</styleUrl>
					<Point>
						<coordinates>-106.6585,39.3979,0</coordinates>
					</Point>
				</Placemark>
				<Placemark>
					<name>Fault Cave</name>
					<description>CO: Jefferson Co., Fault Cave. Oct 27 2009. 6500&apos;, in dark zone under rock. D. Steinmann. 1 male.
DMNS</description>
					<styleUrl>#msn_icon564</styleUrl>
					<Point>
						<coordinates>-105.2564,39.7431,0</coordinates>
					</Point>
				</Placemark>
				<Placemark>
					<name>Heeney, Lower Cataract Lake</name>
					<description>CO: Summit Co., Heeney, Lower Cataract Lake, Arap. Nat. Forest. 9000&apos;, 26C, under rock and drift wood, upper montane life zone. Buzz Morrison. 2 females.
DMNS</description>
					<styleUrl>#msn_icon564</styleUrl>
					<Point>
						<coordinates>-106.3153,39.8371,0</coordinates>
					</Point>
				</Placemark>
				<Placemark>
					<name>Five Windows Cave</name>
					<description>CO: Garfield Co., Five Windows Cave. Sept 19 2009. 8970&apos;, at entry under rocks, 41F. D. Steinmann, B. Knight. 2 females.
DMNS</description>
					<styleUrl>#msn_icon564</styleUrl>
					<Point>
						<coordinates>-107.1943,39.6219,0</coordinates>
					</Point>
				</Placemark>
				<Placemark>
					<name>Hanging Rock Trail</name>
					<description>CO: Garfield Co., White River NF, Hanging Rock Trail. Aug 25 2000. 6660&apos;. D.W. James. 2 females.
DMNS</description>
					<styleUrl>#msn_icon564</styleUrl>
					<Point>
						<coordinates>-107.1858,39.5583,0</coordinates>
					</Point>
				</Placemark>
				<Placemark>
					<name>Cement Creek Cave #1</name>
					<description>CO: Gunnison Co., Cement Creek Cave #1. Oct 6 2001. 9400&apos;, twilight zone, under rock. D. Steinmann. 1 male.
DMNS</description>
					<styleUrl>#msn_icon564</styleUrl>
					<Point>
						<coordinates>-106.869,38.8249,0</coordinates>
					</Point>
				</Placemark>
				<Placemark>
					<name>Spanish Cave</name>
					<description>CO: Custer Co., Spanish Cave. Aug 11 2000. 3650m, at entry under rock. D. Steinmann. 1 male.
DMNS.</description>
					<styleUrl>#msn_icon564</styleUrl>
					<Point>
						<coordinates>-105.5324,37.9518,0</coordinates>
					</Point>
				</Placemark>
				<Placemark>
					<name>Buffalo Cave</name>
					<description>CO: Garfield Co., Buffalo Cave, White River National Forest. June 11 2010. 9200&apos;, twilight zone under moist rocks. D. Steinmann. 3 males, 4 females.
DMNS</description>
					<styleUrl>#msn_icon564</styleUrl>
					<Point>
						<coordinates>-107.0174,39.6168,0</coordinates>
					</Point>
				</Placemark>
				<Placemark>
					<name>FR 576 Hermosa</name>
					<description>CO: La Plata Co., FR 576 Hermosa. Sept 2 2001. under long. N. Betzer. 2 females.
DMNS</description>
					<styleUrl>#msn_icon564</styleUrl>
					<Point>
						<coordinates>-107.8342,37.4092,0</coordinates>
					</Point>
				</Placemark>
				<Placemark>
					<name>Skeleton Cave</name>
					<description>CO: Garfield Co., Skeleton Cave, east rim of French Creek, N Glenwood Canyon, White River NF. July 5 2008. 7400&apos;, twilightzone on gound.  D. Steinmann. 1 female.
DMNS</description>
					<styleUrl>#msn_icon564</styleUrl>
					<Point>
						<coordinates>-107.1597,39.6188,0</coordinates>
					</Point>
				</Placemark>
				<Placemark>
					<name>Fault Cave</name>
					<description>CO: Jefferson Co., Fault Cave. Nov 12 2008. 6500&apos;, in dark zone under rock. D. Steinmann. 2 females, 2 juv.
DMNS</description>
					<styleUrl>#msn_icon564</styleUrl>
					<Point>
						<coordinates>-105.2564,39.7431,0</coordinates>
					</Point>
				</Placemark>
				<Placemark>
					<name>Long Pk.</name>
					<description>CO. Long Pk. 2 males. 
AMNH</description>
					<styleUrl>#msn_icon564</styleUrl>
					<Point>
						<coordinates>-105.5549,40.2705,0</coordinates>
					</Point>
				</Placemark>
				<Placemark>
					<name>Pagosa Springs</name>
					<description>CO: Archuleta Co., Pagosa Springs. June 21-23 &apos;19. 7500ft. 1male. 
AMNH</description>
					<styleUrl>#msn_icon564</styleUrl>
					<Point>
						<coordinates>-107.007074,37.268953,0</coordinates>
					</Point>
				</Placemark>
				<Placemark>
					<name>Wolf Creek Pass</name>
					<description>CO: Mineral Co., Wolf Creek Pass. July 22 1941. 10,000ft. S. and D. Mulaik. 1 male, 3 females. 
AMNH</description>
					<styleUrl>#msn_icon564</styleUrl>
					<Point>
						<coordinates>-106.808719,37.483697,0</coordinates>
					</Point>
				</Placemark>
				<Placemark>
					<name>Loma</name>
					<description>CO: Loma. June 26 1935. 9,000ft. D. Cottam. 5 males, 1 female. 
AMNH</description>
					<styleUrl>#msn_icon564</styleUrl>
					<Point>
						<coordinates>-108.7799,38.8548,0</coordinates>
					</Point>
				</Placemark>
				<Placemark>
					<name>Monarch Pass</name>
					<description>CO: Gunnison Co., 8mi W Monarch Pass. Sept 16 1940. S. and D. Mulaik. 2males, 8females. 
AMNH</description>
					<styleUrl>#msn_icon564</styleUrl>
					<Point>
						<coordinates>-106.326095,38.496032,0</coordinates>
					</Point>
				</Placemark>
				<Placemark>
					<name>Estes Park</name>
					<description>CO: Larimer Co., Estes Park. Aug 27 1961. W.J. Gertsch, W. Ivie. 1 male, 2 females. 
AMNH</description>
					<styleUrl>#msn_icon564</styleUrl>
					<Point>
						<coordinates>-105.520629,40.378954,0</coordinates>
					</Point>
				</Placemark>
				<Placemark>
					<name>Soap Creek</name>
					<description>CO: Gunnison Co., Soap Creek, 4.5mi above Jct. July 12 1961. litter along stream bank, 7600ft. 2 males, 2 females. 
AMNH</description>
					<styleUrl>#msn_icon564</styleUrl>
					<Point>
						<coordinates>-107.314088,38.541774,0</coordinates>
					</Point>
				</Placemark>
				<Placemark>
					<name>NE Dolores</name>
					<description>CO: Dolores Co., 21mi NE Dolores (Montezuma Co.), Cottonwood Spring. July 23 1976. 7800ft. L and N. Herman. 1 male, 2 females, 1 imm. 
AMNH</description>
					<styleUrl>#msn_icon564</styleUrl>
					<Point>
						<coordinates>-108.343452,37.686314,0</coordinates>
					</Point>
				</Placemark>
				<Placemark>
					<name>SW Sedalia</name>
					<description>CO: Douglass Co., 20mi SW Sedalia. August 6 1941. S. and D. Mulaik. 1 male. 
AMNH</description>
					<styleUrl>#msn_icon564</styleUrl>
					<Point>
						<coordinates>-105.040052,39.375039,0</coordinates>
					</Point>
				</Placemark>
				<Placemark>
					<name>Fish Creek</name>
					<description>CO: Dolores Co., near Fish Creek, 27mi NE Dolores (2.7 mi up Fish Creek from main road). July 24 1976. 8200ft. L and N. Herman. 4 females. 
AMNH</description>
					<styleUrl>#msn_icon564</styleUrl>
					<Point>
						<coordinates>-108.228349,37.7573,0</coordinates>
					</Point>
				</Placemark>
				<Placemark>
					<name>Ouray rt 550</name>
					<description>CO: Ouray Co., 7mi S Ouray rt 550. August 11 1946. 9700ft. 1 male. 
AMNH</description>
					<styleUrl>#msn_icon564</styleUrl>
					<Point>
						<coordinates>-107.677827,37.934918,0</coordinates>
					</Point>
				</Placemark>
				<Placemark>
					<name>Chiricahua Mtns.</name>
					<description>AZ: Rustler Park, Chiricahua Mtns. May 23 1963. W.J. Gertsch, W. Ivie. 1 male, 1 female. 
AMNH</description>
					<styleUrl>#msn_icon564</styleUrl>
					<Point>
						<coordinates>-109.275342,31.90426,0</coordinates>
					</Point>
				</Placemark>
				<Placemark>
					<name>Catalina Mtns.</name>
					<description>AZ: Pima Co., Catalina Mtns. Sept 14 1968. top. V. Roth. 1 male, 3 females.
AMNH</description>
					<styleUrl>#msn_icon564</styleUrl>
					<Point>
						<coordinates>-110.7424,32.4265,0</coordinates>
					</Point>
				</Placemark>
				<Placemark>
					<name>Mt. Lemmon</name>
					<description>AZ: Mt. Lemmon, 7500ft. May 28 1933. 7 males, 8 females.
AMNH</description>
					<styleUrl>#msn_icon564</styleUrl>
					<Point>
						<coordinates>-110.789265,32.442324,0</coordinates>
					</Point>
				</Placemark>
				<Placemark>
					<name>McKays Peak</name>
					<description>AZ: White Mtns., McKays Peak.  July 10-11 1940. Gertsch and Hook. 2 males. 
AMNH</description>
					<styleUrl>#msn_icon564</styleUrl>
					<Point>
						<coordinates>-109.797782,33.977887,0</coordinates>
					</Point>
				</Placemark>
				<Placemark>
					<name>San Fransisco Mtns.</name>
					<description>AZ: San Fransisco Mtns., Doyle Saddle, between Fremont and Agassiz. Aug 14 1933. Seier and Rockefeller. 7 males, 3 females. 
AMNH</description>
					<styleUrl>#msn_icon564</styleUrl>
					<Point>
						<coordinates>-111.65273,35.327511,0</coordinates>
					</Point>
				</Placemark>
				<Placemark>
					<name>Mt Bigelow</name>
					<description>AZ: Mt Bigelow, Santa Catalina Mtns., 8000ft. July 24 1965. W.J. Gertch and R. Hastings. 2 females. 
AMNH</description>
					<styleUrl>#msn_icon564</styleUrl>
					<Point>
						<coordinates>-110.723387,32.416175,0</coordinates>
					</Point>
				</Placemark>
				<Placemark>
					<name>Mt. Lemmon</name>
					<description>AZ: Mt. Lemmon (vic. Summerhaven) May 21 1963. W.J. Gertsch, W. Ivie. 1 male. 
AMNH</description>
					<styleUrl>#msn_icon564</styleUrl>
					<Point>
						<coordinates>-110.759282,32.438876,0</coordinates>
					</Point>
				</Placemark>
				<Placemark>
					<name>Catalina Mtns.</name>
					<description>AZ: Pima Co., Catalina Mtns. 8000ft. Sept 14 1964. V. Roth. 8 males, 4 females. 
AMNH</description>
					<styleUrl>#msn_icon564</styleUrl>
					<Point>
						<coordinates>-110.7424,32.4265,0</coordinates>
					</Point>
				</Placemark>
				<Placemark>
					<name>Fault Cave</name>
					<description>CO: Jefferson Co., Fault Cave. June 1 2001. 6500&apos;, in dark zone under rock. D. Steinmann. 1 male.
DMNS</description>
					<styleUrl>#msn_icon564</styleUrl>
					<Point>
						<coordinates>-105.2564,39.7431,0</coordinates>
					</Point>
				</Placemark>
				<Placemark>
					<name>Santa Catalina Mtns.</name>
					<description>AZ: Summerhaven, Santa Catalina Mtns. Sept 10 1963. W.J. Gertch, V. Roth. 3 males. 
AMNH</description>
					<styleUrl>#msn_icon564</styleUrl>
					<Point>
						<coordinates>-110.759282,32.438876,0</coordinates>
					</Point>
				</Placemark>
				<Placemark>
					<name>Mt. Lemmon</name>
					<description>AZ: Mt. Lemmon. R. Chamberlin. 2 males. 
AMNH</description>
					<styleUrl>#msn_icon564</styleUrl>
					<Point>
						<coordinates>-110.789265,32.442324,0</coordinates>
					</Point>
				</Placemark>
				<Placemark>
					<name>San Fransisco Mtns.</name>
					<description>AZ: Flagstaff, San Fransisco Mtns, ~11500ft. VIII 14 1934. D. Rockefeller. 1 imm. 
AMNH</description>
					<styleUrl>#msn_icon564</styleUrl>
					<Point>
						<coordinates>-111.7121,35.3289,0</coordinates>
					</Point>
				</Placemark>
				<Placemark>
					<name>Santa Catalina Mtns.</name>
					<description>AZ: Santa Catalina Mtns., Summerhaven. April 21 1964. W.J. Gertsch. 1 male.
AMNH</description>
					<styleUrl>#msn_icon564</styleUrl>
					<Point>
						<coordinates>-110.759282,32.438876,0</coordinates>
					</Point>
				</Placemark>
				<Placemark>
					<name>Chiricahua Mtns.</name>
					<description>AZ: Cochise Co., Chiricahua Mtns, 7500-9000 elev. Aug 27 1984. 1 male, 1 female. 
AMNH</description>
					<styleUrl>#msn_icon564</styleUrl>
					<Point>
						<coordinates>-109.27949,31.914217,0</coordinates>
					</Point>
				</Placemark>
				<Placemark>
					<name>Cienega Camp</name>
					<description>AZ: Greenlee Co., KP Cienega Camp, 23mi SW Alpine. Sept 15 1980. V. Roth. 11 males, 7 females. 
AMNH</description>
					<styleUrl>#msn_icon564</styleUrl>
					<Point>
						<coordinates>-109.357326,33.580557,0</coordinates>
					</Point>
				</Placemark>
				<Placemark>
					<name>Santa Catalina Mtns.</name>
					<description>AZ: Bear Wallow, Santa Catalina Mtns. July 12-15 1940. Gertsch and Hook. 1 male, 4 females. 
AMNH</description>
					<styleUrl>#msn_icon564</styleUrl>
					<Point>
						<coordinates>-110.730329,32.421213,0</coordinates>
					</Point>
				</Placemark>
				<Placemark>
					<name>Santa Catalina Mtns.</name>
					<description>AZ: Pima Co., Bear Canyon, Santa Catalina Mtns. Dec 8 1968. Karl Stephen. 1 female. 
AMNH</description>
					<styleUrl>#msn_icon564</styleUrl>
					<Point>
						<coordinates>-110.775398,32.338092,0</coordinates>
					</Point>
				</Placemark>
				<Placemark>
					<name>Santa Catalina Mtns.</name>
					<description>AZ: Santa Catalina Mtns, (Mt Lemmon), elev 7000ft. Oct 23 1937. under pine log. A.J. Schweitzer. 2 males. 
AMNH</description>
					<styleUrl>#msn_icon564</styleUrl>
					<Point>
						<coordinates>-110.789265,32.442324,0</coordinates>
					</Point>
				</Placemark>
				<Placemark>
					<name>Pinateno (sic) Mtns.</name>
					<description>AZ: Pinateno (sic) Mtns, West Canyon Camp. May 16 1968. V. Roth, L. Herman. 2 females. 
AMNH</description>
					<styleUrl>#msn_icon564</styleUrl>
					<Point>
						<coordinates>-109.806287,32.652087,0</coordinates>
					</Point>
				</Placemark>
				<Placemark>
					<name>Chiricahua Mtns.</name>
					<description>AZ: Cochise Co., Chiricahua Mtns, Rustlers Park. Spring, 8400ft. May 1 1981. L. Herman. 1 female. 
AMNH</description>
					<styleUrl>#msn_icon564</styleUrl>
					<Point>
						<coordinates>-109.275342,31.90426,0</coordinates>
					</Point>
				</Placemark>
				<Placemark>
					<name>Chiricahua Mtns.</name>
					<description>AZ: Cochise Co., Chiricahua Mtns., Rustler Park. Aug 17 1963. V. Roth. 1 female, 1 imm. 
AMNH</description>
					<styleUrl>#msn_icon564</styleUrl>
					<Point>
						<coordinates>-109.275342,31.90426,0</coordinates>
					</Point>
				</Placemark>
				<Placemark>
					<name>Chricahua Mtns.</name>
					<description>AZ: Cochise Co., Rustlers Park, Chricahua Mtns. June 18 1965. W.J.G. 1 male. 
AMNH</description>
					<styleUrl>#msn_icon564</styleUrl>
					<Point>
						<coordinates>-109.275342,31.90426,0</coordinates>
					</Point>
				</Placemark>
				<Placemark>
					<name>Chiricahua Mtns.</name>
					<description>AZ: Cochise Co., Chiricahua Mtns., Rustler Park, 7500-9000ft. 22 VIII 1984. V.D. Roth. 1 female. 
CAS</description>
					<styleUrl>#msn_icon564</styleUrl>
					<Point>
						<coordinates>-109.275342,31.90426,0</coordinates>
					</Point>
				</Placemark>
				<Placemark>
					<name>Chiricahua Mtns.</name>
					<description>AZ: Cochise Co., Chiricahua Mtns, Barfoot Meadow, 8000ft. July 28 1963. V. Roth. 10 males, 15 females, 3 imm. 
CAS</description>
					<styleUrl>#msn_icon564</styleUrl>
					<Point>
						<coordinates>-109.27949,31.914217,0</coordinates>
					</Point>
				</Placemark>
				<Placemark>
					<name>Chiricahua Mtns.</name>
					<description>AZ: Cochise Co., Chiricahua Mtns, Barfoot Meadow. Sept 8 1963. Gertsch and Roth. 8 females, 1 imm.
AMNH</description>
					<styleUrl>#msn_icon564</styleUrl>
					<Point>
						<coordinates>-109.27949,31.914217,0</coordinates>
					</Point>
				</Placemark>
				<Placemark>
					<name>Chiricahua Mtns.</name>
					<description>AZ: Cochise Co., Chiricahua Mtns, Upper Cave Creek, 6000-7500ft. April 8 1982. V. Roth. 4 females, 1 imm.
AMNH</description>
					<styleUrl>#msn_icon564</styleUrl>
					<Point>
						<coordinates>-109.188689,31.869758,0</coordinates>
					</Point>
				</Placemark>
				<Placemark>
					<name>Chiricahua Mtns.</name>
					<description>AZ: Cochise Co., 1mi S Long Park, Chiricahua Mtns, 9000ft. June 28 19... Gertsch, Hastings. 9 males, 11 females, 3 imm.
AMNH</description>
					<styleUrl>#msn_icon564</styleUrl>
					<Point>
						<coordinates>-109.279953,31.887483,0</coordinates>
					</Point>
				</Placemark>
				<Placemark>
					<name>Chiricahua Mtns.</name>
					<description>AZ: Cochise Co., Chiricahua Mtns., Round Park, 9300ft. Matured July 18 1966. V. Roth. 2 males, 1 female. 
AMNH</description>
					<styleUrl>#msn_icon564</styleUrl>
					<Point>
						<coordinates>-109.275126,31.85958,0</coordinates>
					</Point>
				</Placemark>
				<Placemark>
					<name>Chiricahua Mtns.</name>
					<description>AZ: Cochise Co., Flys Peak, Chiricahua Mtns, 9000ft. V. Roth. 4 males. 
AMNH</description>
					<styleUrl>#msn_icon564</styleUrl>
					<Point>
						<coordinates>-109.283537,31.873242,0</coordinates>
					</Point>
				</Placemark>
				<Placemark>
					<name>Jemez Mtns.</name>
					<description>NM: Jemez Mtns. East of Cuba. C.C. Hoff. 1 male. 
AMNH</description>
					<styleUrl>#msn_icon564</styleUrl>
					<Point>
						<coordinates>-106.4044,35.8384,0</coordinates>
					</Point>
				</Placemark>
				<Placemark>
					<name>Santa Catalina Mtns.</name>
					<description>AZ: Pima Co., Summerhaven, Santa Catalina Mtns. June 1 1969. W.J. Gertsch. 1 male, 1 female. 
AMNH</description>
					<styleUrl>#msn_icon564</styleUrl>
					<Point>
						<coordinates>-110.759282,32.438876,0</coordinates>
					</Point>
				</Placemark>
				<Placemark>
					<name>Fly Peak</name>
					<description>AZ: Cochise Co., nr. Fly Peak. May 7 1966. V. Roth. 2 males. 
AMNH</description>
					<styleUrl>#msn_icon564</styleUrl>
					<Point>
						<coordinates>-109.283537,31.873242,0</coordinates>
					</Point>
				</Placemark>
				<Placemark>
					<name>Graham Mt.</name>
					<description>AZ: Graham Mt. Aug 15 1933. 1 male. 
AMNH</description>
					<styleUrl>#msn_icon564</styleUrl>
					<Point>
						<coordinates>-109.87248,32.696046,0</coordinates>
					</Point>
				</Placemark>
				<Placemark>
					<name>Graham Mt.</name>
					<description>AZ: Graham Mt., 9600ft. Sept 8 1937. O. Bryant. 1 male, 1 female. 
AMNH</description>
					<styleUrl>#msn_icon564</styleUrl>
					<Point>
						<coordinates>-109.87248,32.696049,0</coordinates>
					</Point>
				</Placemark>
				<Placemark>
					<name>Pinaleno Mtns.</name>
					<description>AZ: Pinaleno Mtns., Moonshine Cr. May 16 1968. Herman and Roth. 13 males, 10 females. 
AMNH</description>
					<styleUrl>#msn_icon564</styleUrl>
					<Point>
						<coordinates>-109.901396,32.683625,0</coordinates>
					</Point>
				</Placemark>
				<Placemark>
					<name>Santa Catalina Mtns.</name>
					<description>AZ: Bear Wallow to Mt. Lemmon, Santa Catalina Mtns. July 13 1916. 8 males, 1 females.
AMNH</description>
					<styleUrl>#msn_icon564</styleUrl>
					<Point>
						<coordinates>-110.730329,32.421213,0</coordinates>
					</Point>
				</Placemark>
				<Placemark>
					<name>N Alpine</name>
					<description>AZ: Apache Co., 2.4mi N Alpine. VIII 18 1969. under surface of logs and rock, douglass fir and ponderosa pine biome. T. Briggs, K. Hom, P. Lum. 4 males, 2 females. 
CAS</description>
					<styleUrl>#msn_icon564</styleUrl>
					<Point>
						<coordinates>-109.165299,33.877406,0</coordinates>
					</Point>
				</Placemark>
				<Placemark>
					<name>Baldy Peak</name>
					<description>AZ: Apache Co., Near Baldy Peak. Aug 1970. T. Briggs. 3 males, 4 females, 1 imm. 
CAS</description>
					<styleUrl>#msn_icon564</styleUrl>
					<Point>
						<coordinates>-109.562444,33.907712,0</coordinates>
					</Point>
				</Placemark>
				<Placemark>
					<name>Camp Mary White</name>
					<description>NM: Otero Co., Camp Mary White. Aug 9-12 1935. S. Mulaik, W. Gertsch. 4 males, 1 female, 1imm. 
AMNH</description>
					<styleUrl>#msn_icon564</styleUrl>
					<Point>
						<coordinates>-105.604282,32.8354,0</coordinates>
					</Point>
				</Placemark>
				<Placemark>
					<name>Graham Mt.</name>
					<description>AZ: Graham Co., Graham Mt., Wet Canyon For. Camp.  12-13 IV 1952. B. Malkin. 9 males, 6 females, 7imm. 
CAS</description>
					<styleUrl>#msn_icon564</styleUrl>
					<Point>
						<coordinates>-109.806287,32.652087,0</coordinates>
					</Point>
				</Placemark>
				<Placemark>
					<name>Graham Mt.</name>
					<description>AZ: Graham Co., Graham Mt., Hospital Flat, 9030ft. 19 VII 1952. H.B. Leach, J.W. Green. 5 males, 5 females. 
CAS</description>
					<styleUrl>#msn_icon564</styleUrl>
					<Point>
						<coordinates>-109.875888,32.666348,0</coordinates>
					</Point>
				</Placemark>
				<Placemark>
					<name>Graham Mt.</name>
					<description>AZ: Graham Co., Graham Mt., Hospital Flat, 9030ft. 2 VIII 1965. 4 males. 
CAS</description>
					<styleUrl>#msn_icon564</styleUrl>
					<Point>
						<coordinates>-109.875888,32.666348,0</coordinates>
					</Point>
				</Placemark>
				<Placemark>
					<name>Graham Mt.</name>
					<description>AZ: Graham Co., Graham Mt. 10000-10500ft. 19 VIII 1952. H.B. Leach, J.W. Green. 2 males, 2 females. 
CAS</description>
					<styleUrl>#msn_icon564</styleUrl>
					<Point>
						<coordinates>-109.87248,32.696049,0</coordinates>
					</Point>
				</Placemark>
				<Placemark>
					<name>Los Alamos</name>
					<description>NM: Los Alamos Co., 4.7mi W Los Alamos. 15 VIII 1968. hudsonian forest under down bark. T. Briggs, K. Hom. 6 males, 7 females. 
CAS</description>
					<styleUrl>#msn_icon564</styleUrl>
					<Point>
						<coordinates>-106.384007,35.892193,0</coordinates>
					</Point>
				</Placemark>
				<Placemark>
					<name>SE Mescalero</name>
					<description>NM: Otero Co., 6.0mi SE Mescalero, 6500ft. 14 VIII 1968. hudsonian-canadian forest under down bark. K. Hom. 2 males, 1 imm. 
CAS</description>
					<styleUrl>#msn_icon564</styleUrl>
					<Point>
						<coordinates>-105.713617,33.088434,0</coordinates>
					</Point>
				</Placemark>
				<Placemark>
					<name>N Cloudcroft</name>
					<description>NM: Otero Co., 27mi N Cloudcroft on rt 244 (3mi S rt 70). June 22 1986. fir/pine forest, under bark/logs. T. Briggs, W. Rauscher. 6 males, 8 females, 4 imm. 
CAS</description>
					<styleUrl>#msn_icon564</styleUrl>
					<Point>
						<coordinates>-105.684021,33.171185,0</coordinates>
					</Point>
				</Placemark>
				<Placemark>
					<name>W Cloudcroft</name>
					<description>NM: Otero Co., 2mi W Cloudcroft 8000ft. Under bark. K. Hom, J. Tom, D. Owyang, T. Briggs, B. Rogers. 7 males, 11 females, 4imm. 
CAS</description>
					<styleUrl>#msn_icon564</styleUrl>
					<Point>
						<coordinates>-105.759777,32.965087,0</coordinates>
					</Point>
				</Placemark>
				<Placemark>
					<name>Emory Pass</name>
					<description>NM: Sierra Co., 0.8mi E Emory Pass. 16 VIII 1968. hudsonian forest under down bark. T. Briggs, K. Hom, D. Owyang. 8 males, 4 females. 
CAS</description>
					<styleUrl>#msn_icon564</styleUrl>
					<Point>
						<coordinates>-107.765854,32.911173,0</coordinates>
					</Point>
				</Placemark>
				<Placemark>
					<name>Spring Creek Trailhead</name>
					<description>CO: Huerfano County, Spring Creek Trailhead, 0.6 mi S of Cuchara (Cuchara Inn) on 12S. July 30 2009. mixed foresrt, N-facing slope. S. Derkarabetian, M. McCormack. 10 adults. SD09_002.
SDSU</description>
					<styleUrl>#msn_icon564</styleUrl>
					<Point>
						<coordinates>-105.1095,37.3702,0</coordinates>
					</Point>
				</Placemark>
				<Placemark>
					<name>S of Creede</name>
					<description>CO: Mineral County, S of Creede, along TR806 1.9 mi from 149 along Deep Creek Road. June 5 2008. mixed forest, N-facing slope. S. Derkarabetian, R. Fawcett. SD08_019.
SDSU</description>
					<styleUrl>#msn_icon564</styleUrl>
					<Point>
						<coordinates>-106.9147,37.8139,0</coordinates>
					</Point>
				</Placemark>
				<Placemark>
					<name>near Garfield</name>
					<description>CO: Chaffee County, HWY 50 along South Arkansas Rover, near Garfield. June 29 2007. mixed conifer/aspen S of river. S. Derkarabetian, D. Elias, L. Hedin, M. Hedin. MCH07_063.
SDSU</description>
					<styleUrl>#msn_icon564</styleUrl>
					<Point>
						<coordinates>-106.2557,38.5494,0</coordinates>
					</Point>
				</Placemark>
				<Placemark>
					<name>N Gore Range</name>
					<description>CO: Summit County, N end of Gore Range, FR 23, off County Road 10. June 30 2007. steep mixed-confier ravine. S. Derkarabetian, D. Elias, L. Hedin, M. Hedin. MCH07_068.
SDSU</description>
					<styleUrl>#msn_icon564</styleUrl>
					<Point>
						<coordinates>-106.4069,39.8881,0</coordinates>
					</Point>
				</Placemark>
				<Placemark>
					<name>S of Gothic</name>
					<description>CO: Gunnison County, S of Gothic, below Snodgrass Mountain. June 29 2007. aspen-dominated N-facing slope. S. Derkarabetian, D. Elias, L. Hedin, M. Hedin. MCH07_061.
SDSU</description>
					<styleUrl>#msn_icon564</styleUrl>
					<Point>
						<coordinates>-106.4072,38.9397,0</coordinates>
					</Point>
				</Placemark>
				<Placemark>
					<name>Twin Lakes</name>
					<description>CO: Lake County, HWY 82, W of Twin Lakes, along Lake Creek. June 30 2007. mixed aspen/conifer S of creek, under rocks. S. Derkarabetian, D. Elias, L. Hedin, M. Hedin. MCH07_066.
SDSU</description>
					<styleUrl>#msn_icon564</styleUrl>
					<Point>
						<coordinates>-106.4072,39.0624,0</coordinates>
					</Point>
				</Placemark>
				<Placemark>
					<name>Monarch Pass</name>
					<description>CO: Chaffee County, HWY 50, just N of Monarch Pass. June 29 2007. high elevation conifer forest. S. Derkarabetian, D. Elias, L. Hedin, M. Hedin. MCH07_062.
SDSU</description>
					<styleUrl>#msn_icon564</styleUrl>
					<Point>
						<coordinates>-106.3323,38.4979,0</coordinates>
					</Point>
				</Placemark>
				<Placemark>
					<name>NE of Leadville</name>
					<description>CO: Lake County, HWY 91, NE of Leadville. June 30 2007. gentle mixed aspen/conifer slope. S. Derkarabetian, D. Elias, L. Hedin, M. Hedin. MCH07_067.
SDSU</description>
					<styleUrl>#msn_icon564</styleUrl>
					<Point>
						<coordinates>-106.2229,39.3415,0</coordinates>
					</Point>
				</Placemark>
				<Placemark>
					<name>Longs Peak</name>
					<description>CO: Larimer County, vic. Longs Peak Trailhead, off HWY 7. July 1 2007. mixed conifer near small stream. S. Derkarabetian, D. Elias, L. Hedin, M. Hedin. MCH07_070.
SDSU</description>
					<styleUrl>#msn_icon564</styleUrl>
					<Point>
						<coordinates>-105.5549,40.2705,0</coordinates>
					</Point>
				</Placemark>
				<Placemark>
					<name>Wet Mtns.</name>
					<description>CO: Custer County, HWY 165, S of McKenzie, Wet Mtns. July 2 2007. mixed aspen/conifer above small stream. S. Derkarabetian, D. Elias, L. Hedin, M. Hedin. MCH07_074.
SDSU</description>
					<styleUrl>#msn_icon564</styleUrl>
					<Point>
						<coordinates>-105.1791,38.1335,0</coordinates>
					</Point>
				</Placemark>
				<Placemark>
					<name>North Pass</name>
					<description>CO: Saquache County, HWY 114 at North Pass, Cochetopa Hills. June 28 2007. N-facing aspen grove S. Derkarabetian, D. Elias, L. Hedin, M. Hedin. MCH07_060.
SDSU</description>
					<styleUrl>#msn_icon564</styleUrl>
					<Point>
						<coordinates>-106.57243,38.2138,0</coordinates>
					</Point>
				</Placemark>
				<Placemark>
					<name>NE of Deckers</name>
					<description>CO: Douglas County, Road 67, along Sugar Creek, NE of Deckers. July 1 2007. conifer forest S of Creek. S. Derkarabetian, D. Elias, L. Hedin, M. Hedin. MCH07_072.
SDSU</description>
					<styleUrl>#msn_icon564</styleUrl>
					<Point>
						<coordinates>-105.1398,39.2978,0</coordinates>
					</Point>
				</Placemark>
				<Placemark>
					<name>Church Creek Trailhead</name>
					<description>CO: Rio Grande County, Church Creek Trailhead, SW of SOuth Fork, off HWY 160. June 28 2007. mixed aspen/conifer forest. S. Derkarabetian, D. Elias, L. Hedin, M. Hedin.  MCH07_059.
SDSU</description>
					<styleUrl>#msn_icon564</styleUrl>
					<Point>
						<coordinates>-106.652,37.6481,0</coordinates>
					</Point>
				</Placemark>
				<Placemark>
					<name>Weston Pass Campground</name>
					<description>CO: Park County, above Weston Pass Campground. June 29 2007. conifer forest above conpground. S. Derkarabetian, D. Elias, L. Hedin, M. Hedin. MCH07_064.
SDSU</description>
					<styleUrl>#msn_icon564</styleUrl>
					<Point>
						<coordinates>-106.1363,39.0773,0</coordinates>
					</Point>
				</Placemark>
				<Placemark>
					<name>Mosca Pass</name>
					<description>CO: Alamosa County, Great Sand Dunes National Monument, Mosca Pass Trail (TR 883), 0.5-1.0 mi up trail along Mosca Creek. June 4 2008. under logs. S. Derkarabetian, R. Fawcett. 7 adults. SD08_018.
SDSU</description>
					<styleUrl>#msn_icon564</styleUrl>
					<Point>
						<coordinates>-105.4982,37.7319,0</coordinates>
					</Point>
				</Placemark>
				<Placemark>
					<name>Hanging Lake Trail</name>
					<description>CO: Garfield County, Hanging Lake Park, Hanging Lake Trail, along Dead Horse Creek. August 1 2009. under moist logs, bark, mixed forest. S. Derkarabetian, M. McCormack. 6 adults. SD09_005.
SDSU</description>
					<styleUrl>#msn_icon564</styleUrl>
					<Point>
						<coordinates>-107.191,39.5985,0</coordinates>
					</Point>
				</Placemark>
				<Placemark>
					<name>Apex Valley Rd.</name>
					<description>CO: Gilpin County, Apex Valley Rd, junction of Apex Valley Rd and HWY 119, 1.7 mi N of Blak Hawk. July 31 2009. S. Derkarabetian, M. McCormack. N-facing, conifer forest. 5 adults. SD09_004.
SDSU</description>
					<styleUrl>#msn_icon564</styleUrl>
					<Point>
						<coordinates>-105.5132,39.8192,0</coordinates>
					</Point>
				</Placemark>
				<Placemark>
					<name>Sangre de Cristo Mtns.</name>
					<description>CO: Custer County, Sangre de Cristo Mtns, Alvarado Campground, W of HWY 69, SW of Westcliffe. July 2 2007. mostly conifer forest above campground. S. Derkarabetian, D. Elias, L. Hedin, M. Hedin. MCH07_075.
SDSU</description>
					<styleUrl>#msn_icon564</styleUrl>
					<Point>
						<coordinates>-105.5648,38.0792,0</coordinates>
					</Point>
				</Placemark>
				<Placemark>
					<name>to Ski Apache</name>
					<description>NM: Lincoln County, HWY 532 (road to Ski Apache), ~11 mi W of HWY 48. July 19 2006. dense spruce forest, steep N-facing slope.  J. Deas, S. Derkarabetian, M. Hedin, S. Thomas. MCH06_095.
SDSU</description>
					<styleUrl>#msn_icon564</styleUrl>
					<Point>
						<coordinates>-105.7826,33.3969,0</coordinates>
					</Point>
				</Placemark>
				<Placemark>
					<name>Bradford Canyon</name>
					<description>NM: Otera County, HWY 244 of Silver Springs in Bradford Canyon, NE of Cloudcroft. July 19 2006. doug-fir/aspen forest in shallow N-facing slope. J. Deas, S. Derkarabetian, M. Hedin, S. Thomas. MCH06_094.
SDSU</description>
					<styleUrl>#msn_icon564</styleUrl>
					<Point>
						<coordinates>-105.7087,32.978,0</coordinates>
					</Point>
				</Placemark>
				<Placemark>
					<name>Mimbres Mtns.</name>
					<description>NM: Sierra County, Mimbres Mtns., HWY 152, ~1 mi SE of Emory Pass. July 18 2006. pine forest, small N-facing ravine. J. Deas, S. Derkarabetian, M. Hedin, S. Thomas. MCH06_090.
SDSU</description>
					<styleUrl>#msn_icon564</styleUrl>
					<Point>
						<coordinates>-107.7682,32.9021,0</coordinates>
					</Point>
				</Placemark>
				<Placemark>
					<name>Chiricahua Mtns.</name>
					<description>AZ: Cochise County, Chiricahua Mtns, road to BArfoot PArk, N of Buena Vista Peak. July 16 2006. old-growth conifer forest, N-facing slope. J. Deas, S. Derkarabetian, M. Hedin, S. Thomas. MCH06_082.
SDSU</description>
					<styleUrl>#msn_icon564</styleUrl>
					<Point>
						<coordinates>-109.2725,31.9179,0</coordinates>
					</Point>
				</Placemark>
				<Placemark>
					<name>Deer Creek Trail</name>
					<description>NM: Rio Arriba County, HWY 64, E of Hopewell Lake CG turnoff, along Deer Creek Trail. July 20 2006. mixed aspen/spruce/pine forest above meadow. J. Deas, S. Derkarabetian, M. Hedin, S. Thomas. MCH06_101.
SDSU</description>
					<styleUrl>#msn_icon564</styleUrl>
					<Point>
						<coordinates>-106.1762,36.7102,0</coordinates>
					</Point>
				</Placemark>
				<Placemark>
					<name>N of Chama</name>
					<description>NM: Rio Arriba County, N of Chama, HWY 17, 4.6 mi N from junction of HWYS 17 and 64. June 5 2008. S. Derkarabetian, R. Fawcett. SD08_020.
SDSU</description>
					<styleUrl>#msn_icon564</styleUrl>
					<Point>
						<coordinates>-106.5493,36.9394,0</coordinates>
					</Point>
				</Placemark>
				<Placemark>
					<name>Jemez Mtns.</name>
					<description>NM: Sandoval County, HWY 4, Jemez Mtns, 3.9 mi W of junction with HWY 501 at Los Alamos. July 21 2006. mixed aspen/spruce/pine flats. J. Deas, S. Derkarabetian, M. Hedin, S. Thomas. MCH06_102.
SDSU</description>
					<styleUrl>#msn_icon564</styleUrl>
					<Point>
						<coordinates>-106.4044,35.8384,0</coordinates>
					</Point>
				</Placemark>
				<Placemark>
					<name>La Sal Mtns.</name>
					<description>UT: San Juan County, La Sal Mtns, La Sal Pass Road. June 27 2007. aspen grove. S. Derkarabetian, D. Elias, L. Hedin, M. Hedin. MCH07_053.
SDSU</description>
					<styleUrl>#msn_icon564</styleUrl>
					<Point>
						<coordinates>-109.2241,38.4154,0</coordinates>
					</Point>
				</Placemark>
				<Placemark>
					<name>Abajo Mtns.</name>
					<description>UT: San Juan County, Abajo Mtns, Manti La Sal NF, North Creek Road at crossing of North Creek, W of Monticello. June 27 2007. N-facing conifer dominated forest, under logs. S. Derkarabetian, D. Elias, L. Hedin, M. Hedin. MCH07_052.
SDSU</description>
					<styleUrl>#msn_icon564</styleUrl>
					<Point>
						<coordinates>-109.4458,37.8763,0</coordinates>
					</Point>
				</Placemark>
				<Placemark>
					<name>along Dolores River</name>
					<description>CO: Dolores County, HWY 145, along Dolores River. June 27 2007. N-facing mixed conifer and aspen. S. Derkarabetian, D. Elias, L. Hedin, M. Hedin. MCH07_055.
SDSU</description>
					<styleUrl>#msn_icon564</styleUrl>
					<Point>
						<coordinates>-107.9871,37.7679,0</coordinates>
					</Point>
				</Placemark>
				<Placemark>
					<name>along Beaver Creek</name>
					<description>CO: Dolores County, along Beaver Creek, FR 525, off HWY 526. June 27 2007. aspen dominated forest. S. Derkarabetian, D. Elias, L. Hedin, M. Hedin. MCH07_054.
SDSU</description>
					<styleUrl>#msn_icon564</styleUrl>
					<Point>
						<coordinates>-108.4103,37.6513,0</coordinates>
					</Point>
				</Placemark>
				<Placemark>
					<name>Huachuca Mtns.</name>
					<description>AZ: Cochise Co., Coronado NF, upper Miller Canyon, Elev. 1950m. March 26 2012. Arbutus arizonica, Pseudotsuga menziesii, Acer grandidentatum; under cobbles and boulders, deep moist soil, litter debris. M. Hedin, A. Schonhofer, C. Richart, A. DiDomenico, E. Stiner, K. Emata, E. Garcia, D. Sitzmann. MCH12_014.
SDSU</description>
					<styleUrl>#msn_icon564</styleUrl>
					<Point>
						<coordinates>-110.2874,31.4066,0</coordinates>
					</Point>
				</Placemark>
				<Placemark>
					<name>Mogollon Mtns.</name>
					<description>NM: Catron County, Mogollon Mtns, ~11.2 mi E of Mogollon, E of SIlver Creek Divide. July 17 2006. N-facing old growth doug-fir forest. J. Deas, S. Derkarabetian, M. Hedin, S. Thomas. MCH06_087.
SDSU</description>
					<styleUrl>#msn_icon564</styleUrl>
					<Point>
						<coordinates>-108.6569,33.3729,0</coordinates>
					</Point>
				</Placemark>
				<Placemark>
					<name>Alpine Divide</name>
					<description>AZ: Apache County, 2.4 mi N of Alpine Divide. July 17 2006.under surface of logs/rocks, doug-fir and ponderosa pine biome. J. Deas, S. Derkarabetian, M. Hedin, S. Thomas. MCH06_086.
SDSU</description>
					<styleUrl>#msn_icon564</styleUrl>
					<Point>
						<coordinates>-109.1519,33.8936,0</coordinates>
					</Point>
				</Placemark>
				<Placemark>
					<name>Hannagan Meadow</name>
					<description>AZ: Greenlee County, HWY 191, ~1.4 mi S of Hannagan Meadow. July 17 2006. dense aspen grove w occasioanl pine and spruce. J. Deas, S. Derkarabetian, M. Hedin, S. Thomas. MCH06_085.
SDSU</description>
					<styleUrl>#msn_icon564</styleUrl>
					<Point>
						<coordinates>-109.3268,33.6139,0</coordinates>
					</Point>
				</Placemark>
				<Placemark>
					<name>San Francisco Mtns.</name>
					<description>AZ: Coconino County, San Francisco Mtns, vic. Arizona Snowbowl parking area, N of Flagstaff. July 22 2006. pine and spruce forest w large meadows. J. Deas, S. Derkarabetian, M. Hedin, S. Thomas. MCH06_104.
SDSU</description>
					<styleUrl>#msn_icon564</styleUrl>
					<Point>
						<coordinates>-111.7121,35.3289,0</coordinates>
					</Point>
				</Placemark>
				<Placemark>
					<name>Pinos Altos Mtns.</name>
					<description>NM: Grant County, Pinos Altos Mtns, Bear Canyon Road, 2.2 mi E HWY 15. July 18 2006. pine forest J. Deas, S. Derkarabetian, M. Hedin, S. Thomas. MCH06_089</description>
					<styleUrl>#msn_icon564</styleUrl>
					<Point>
						<coordinates>-108.1662,32.9287,0</coordinates>
					</Point>
				</Placemark>
				<Placemark>
					<name>Pinalero Mtns.</name>
					<description>AZ: Graham County, Pinalero Mtns, Hospital Flat, near Treasure Park. July 17 2006. doug-fir forest adjacent to meadow, apsen. J. Deas, S. Derkarabetian, M. Hedin, S. Thomas.  MCH06_083.
SDSU</description>
					<styleUrl>#msn_icon564</styleUrl>
					<Point>
						<coordinates>-109.8758,32.6651,0</coordinates>
					</Point>
				</Placemark>
				<Placemark>
					<name>San Francisco Mtns.</name>
					<description>NM: Catron County, Gila NF, San Francisco Mtns, FR 35, 0.8 mi from HWY 180. June 3 2008. S. N-facing pine forest. Derkarabetian, R. Fawcett. 1 adult. SD08_014.
SDSU</description>
					<styleUrl>#msn_icon564</styleUrl>
					<Point>
						<coordinates>-108.9351,33.7452,0</coordinates>
					</Point>
				</Placemark>
				<Placemark>
					<name>Santa Catalina Mtns.</name>
					<description>AZ: Pima County, Santa Catalina Mtns, vic. Sunset Trailhead. July 15 2006. mixed conifer forest, N-facing slope. J. Deas, S. Derkarabetian, M. Hedin, S. Thomas. MCH06_078.
SDSU</description>
					<styleUrl>#msn_icon564</styleUrl>
					<Point>
						<coordinates>-110.7424,32.4265,0</coordinates>
					</Point>
				</Placemark>
				<Placemark>
					<name>Pagosa Springs</name>
					<description>CO: Archuleta County, Pagosa Springs, HWY 160, just E of crossing San Juan River, hills S of highway. June 28 2007. disturbed, mixed conifer forest. S. Derkarabetian, D. Elias, L. Hedin, M. Hedin.  MCH07_058.
SDSU</description>
					<styleUrl>#msn_icon564</styleUrl>
					<Point>
						<coordinates>-106.9992,37.2682,0</coordinates>
					</Point>
				</Placemark>
				<Placemark>
					<name>Ouray</name>
					<description>CO: Ouray County, Ouray at Cascade Falls. June 28 2007. N-facing conifer slope. S. Derkarabetian, D. Elias, L. Hedin, M. Hedin. MCH07_056.
SDSU</description>
					<styleUrl>#msn_icon564</styleUrl>
					<Point>
						<coordinates>-107.6654,38.0249,0</coordinates>
					</Point>
				</Placemark>
				<Placemark>
					<name>Haviland Lake Campground</name>
					<description>CO: La Plata County, vic. Haviland Lake Campground, off HWY 550, N of Durango. June 20 2007. mixed conifer N-facing hillside. S. Derkarabetian, D. Elias, L. Hedin, M. Hedin. MCH07_057.
SDSU</description>
					<styleUrl>#msn_icon564</styleUrl>
					<Point>
						<coordinates>-107.807,37.5329,0</coordinates>
					</Point>
				</Placemark>
				<Placemark>
					<name>Catalina HWY</name>
					<open>1</open>
					<description>AZ: Pima Co., Santa Catalina Mtns., Catalina HWY, near Box Spring trailhead. 27 March 2012. rocky, N-facing coniferous draw. M. Hedin, A. Schonhofer, C. Richart, A. DiDomenico, E. Stiner, K. Emata, E. Garcia, D. Sitzmann. MCH12_016.
SDSU</description>
					<styleUrl>#msn_icon564</styleUrl>
					<Point>
						<coordinates>-110.7393,32.4225,0</coordinates>
					</Point>
				</Placemark>
			</Folder>
		</Folder>
	</Folder>
</Document>
</kml>
