# Supplementary material for: Integrative Taxonomy and Species Delimitation in Harvestmen: A Revision of the Western North American Genus Sclerobunus (Opiliones: Laniatores: Travunioidea)
Source: PLoS One. 2014 Aug 21;9(8):e104982. doi: 10.1371/journal.pone.0104982 (PMC4140732; doi:10.1371/journal.pone.0104982)
Supplement: File S5 — Statistical results of the Ezard et al. [7] morphometric analyses for male and female datasets, including retained components, group assignments (clusters), outlier assignments (significant outliers highlighted), BIC model choice (model chosen is highlighted), squared eigenvalues (retained components are highlighted), and component loadings. The female spreadsheet also includes resulting plots for cluster and species assignments. (XLSX) [file pone.0104982.s008.xlsx]

## Sheet: Male
Species	Voucher	Locality	Component 1	Component 2	Component 3	Group Assignment	Outliers			BIC MODEL CHOICE
S. steinmanni	OP2658, DMNS 2008-75, Morph_31	Mallory Cave	0.629453	1.56861	0.507974	1	1				EII	VII	EEI	VEI	EVI	VVI	EEE	EEV	VEV	VVV
S. steinmanni	OP3108, DMNS 2012-117.1, Morph_36	Mallory Cave	0.486395	1.32626	0.460241	1	1			1	37.4786	37.4786	176.792	176.792	176.792	176.792	497.836	497.836	497.836	497.836
S. speoventus	DMNS 2009-44.1, Morph_37	Cave of the Winds	-0.00817842	0.834777	0.183317	2	1			2	242.269	242.881	325.006	324.522	320.429	320.339	497.412	491.534	488.193	486.84
S. speoventus	DMNS 2009-44.2, Morph_38	Cave of the Winds	0.136636	0.85466	0.257317	2	1			3	319.739	331.962	388.544	397.905	365.781	377.064	483.172	460.342	454.599	456.322
S. speoventus	OP3110, DMNS 2009-44.3, Morph_39	Cave of the Winds	0.195104	0.879782	0.32973	2	1			4	389.756	380.961	434.076	431.181	401.195	400.049	472.749	450.716	457.31	422.943
S. speoventus	DMNS 2009-44.6, Morph_40	Cave of the Winds	-0.0521951	1.00929	0.239773	2	1			5	413.404	406.724	452.051	446.468	413.221	406.611	461.346	424.072	421.842	402.094
S. speoventus	OP1128, Morph_41	Cave of the Winds	0.08563	1.17334	0.376715	2	1			6	409.792	411.771	440.375	436.067	392.703	394.094	462.422	420.959	414.042	358.83
S. speoventus	Morph_6	Cave of the Winds	0.00609655	1.07934	0.308804	2	1			7	426.119	417.454	444.15	433.622	391.539	379.287	466.964	408.58	386.523	325.799
S. speoventus	OP3111, DMNS 2009-44.5, Morph_42	Cave of the Winds	-0.00731995	0.837735	0.175658	2	1			8	427.928	423.979	447.122	439.766	386.163	376.215	435.085	385.846	376.694	302.379
S. robustus	Morph_32	Apex Valley	0.138627	-0.234069	0.0493276	5	1			9	427.108	420.466	434.793	431.025	366.128	361.058	423.582	327.941	356.525	NA
S. robustus	Morph_33	Apex Valley	0.0977588	-0.229315	0.0818549	5	1
S. robustus	Morph_15	Bradford Canyon	-0.324213	-0.884361	-0.215348	4	1			'Mclust' model object:
S. robustus	Morph_16	Bradford Canyon	-0.469087	-1.02523	-0.27349	4	1			best model: elliposidal, equal volume, shape and orientation (EEE) with 9 components
S. robustus	Morph_1	Church Creek	0.0595187	-0.422727	-0.0138999	5	1
S. robustus	Morph_2	Church Creek	0.00791132	-0.392331	-0.0164915	5	1
S. robustus	Morph_34	Hanging Lake	-0.0106269	-0.163006	0.0219908	5	1				Squared Eigenvalues
S. robustus	Morph_35	Hanging Lake	-0.222129	-0.189102	-0.042791	5	1			Comp.1	4.10714
S. robustus	Morph_12	Santa Catalina	0.420739	-0.354274	0.191055	5	1			Comp.2	2.93203
S. robustus	Morph_13	Santa Catalina	0.284125	-0.478216	0.145618	5	1			Comp.3	2.34447
S. robustus	Morph_14	Santa Catalina	0.381279	-0.353448	0.144036	5	1			Comp.4	1.95277
S. glorietus	Morph_9	Taos Ski Valley	-0.826326	-1.2913	-0.571482	6	1			Comp.5	1.65899
S. glorietus	OP882, Morph_19	Taos Ski Valley	-0.705984	-1.13998	-0.491886	6	1			Comp.6	1.42397
S. glorietus	OP883, Morph_20	Taos Ski Valley	-0.866227	-1.28629	-0.527462	6	1			Comp.7	1.22812
S. glorietus	Morph_45	Glorieta Canyon	-0.833268	-1.31904	-0.516883	6	1			Comp.8	1.06024
S. glorietus	OP891, Morph_46	Glorieta Canyon	-0.719596	-1.21466	-0.439116	6	1			Comp.9	0.913355
S. skywalkeri	Morph_47	Manzano Mtns.	-0.393922	-0.821012	-0.160416	4	1			Comp.10	0.782787
S. skywalkeri	Morph_48	Manzano Mtns.	-0.385879	-0.844637	-0.217841	4	1			Comp.11	0.665276
S. skywalkeri	Morph_49	Mt. Taylor	-0.566698	-1.0465	-0.343851	4	1			Comp.12	0.558448
S. skywalkeri	GBH2013.0005.1, Morph_50	Mt. Taylor	-0.384511	-1.01979	-0.269929	4	1			Comp.13	0.460522
S. skywalkeri	Morph_51	Sandia Mtns.	-0.341505	-0.903033	-0.245008	4	1			Comp.14	0.370129
S. skywalkeri	Morph_52	Sandia Mtns.	-0.348656	-0.951743	-0.22785	4	1			Comp.15	0.286193
S. jemez	CAS.1, Morph_53	Terrero Cave	-0.357584	0.372928	-0.0610328	7	1			Comp.16	0.207852
S. jemez	CAS.2, Morph_54	Terrero Cave	-0.350149	0.250248	-0.0503897	7	1			Comp.17	0.134408
S. idahoensis	Morph_28	Crooked Creek	0.299499	0.0954519	-0.0404144	3	1			Comp.18	0.0652839
S. idahoensis	Morph_29	Crooked Creek	0.168622	-0.0424394	-0.119241	3	1
S. idahoensis	Morph_55	Grouse Creek	0.150049	0.0741769	-0.151894	3	1
S. idahoensis	Morph_56	Selway River Rd 0.8S	0.300425	0.0918023	0.0594564	8	1			Component Loadings
S. idahoensis	Morph_57	DeVoto	0.274616	-0.0643203	-0.0853684	3	1
S. idahoensis	Morph_58	Rose Lake	0.147939	-0.155717	0.0179756	5	1
S. idahoensis	Morph_59	Hobo Cedar	0.240656	-0.185152	-0.0880636	3	1
S. idahoensis	Morph_60	Rhodes Creek	0.325811	0.116804	-0.0409212	3	1
S. idahoensis	Morph_61	Placer Creek	0.0282574	-0.170597	-0.117607	3	1
S. idahoensis	OP2378.1, Morph_65	FS320	0.129112	-0.0493367	-0.160118	3	1
S. idahoensis	OP2378.2, Morph_66	FS320	0.0319362	-0.124391	-0.157712	3	1
S. idahoensis	Morph_67	Goose Creek	0.626634	0.384012	0.0853671	8	1
S. nondimorphicus	Morph_26	Ellsworth Creek	0.292513	0.441502	0.0750964	8	1
S. nondimorphicus	Morph_30	Rainbow Falls	0.374523	0.440466	0.061644	8	1
S. nondimorphicus	Morph_71	Mary's Peak CG	0.393073	0.307601	0.0442408	8	1
S. nondimorphicus	Morph_72	Mermaloose Trail	0.507951	0.443354	0.1252	8	1
S. nondimorphicus	CHR1695, Morph_73	Lee Wooden Park	0.310075	0.372135	0.0835261	8	1
S. nondimorphicus	CHR2483, Morph_74	Iron Creek	0.491373	0.469806	0.151892	8	1
S. nondimorphicus	CHR1535, Morph_75	Ruby Beach	0.340431	0.429849	0.0938412	8	1
S. cavicolens	Morph_3	Lewis and Clark Caverns	-0.596299	0.329259	-0.171641	7	1
S. cavicolens	AMNH.1, Morph_4	Lewis and Clark Caverns	-0.580768	0.363271	-0.169138	7	1
S. cavicolens	OP2145, Morph_24	Lewis and Clark Caverns	-0.689483	0.153351	-0.220874	7	1
S. ungulatus	GBPA:427-8394, Morph_10	Model Cave	0.378517	2.35342	0.4931	9	0
S. ungulatus	GBPA:427-8395, Morph_11	Model Cave	0.382549	2.45395	0.505923	9	0
S. ungulatus	OP1232, Morph_22	Model Cave	0.331614	2.07924	0.46507	9	1
S. madhousensis	OP240, Morph_18	North Madhouse Cave	-0.155088	1.36728	0.166853	2	1
S. madhousensis	OP239, Morph_17	Professor Buss Cave	-0.140493	1.04326	0.119962	2	1

## Sheet: Female
Species	Voucher	Locality	Component 1	Component 2	Group	Outliers			BIC MODEL CHOICE
S. steinmanni	DMNS 2012-117.2, Morph_12F	Mallory Cave	0.735493	1.02729	1	1				EII	VII	EEI	VEI	EVI	VVI	EEE	EEV	VEV	VVV
S. steinmanni	DMNS 2012-117.3, Morph_13F	Mallory Cave	0.660528	0.95729	1	1			1	-33.2819	-33.2819	65.4512	65.4512	65.4512	65.4512	280.041	280.041	280.041	280.041
S. steinmanni	OP3109, DMNS 2012-117.4, Morph_14F	Mallory Cave	0.603106	0.870962	1	1			2	151.838	148.537	211.024	207.441	205.896	202.32	283.465	273.249	269.674	263.774
S. speoventus	CAS.1, Morph_15F	Cave of the Winds	0.243466	0.878936	1	1			3	164.163	175.081	212.081	213.411	204.122	209.164	290.51	245.295	249.278	243.661
S. speoventus	DMNS 2009-44.4, Morph_16F	Cave of the Winds	0.267577	0.751797	1	1			4	206.987	200.221	241.717	236.168	225.224	218.657	282.417	241.136	238.738	221.214
S. speoventus	OP1127, Morph_17F	Cave of the Winds	0.167238	0.680845	1	1			5	208.46	NA	240.803	NA	NA	NA	256.796	221.969	NA	NA
S. speoventus	OP1129, Morph_18F	Cave of the Winds	0.240655	0.794056	1	1			6	225.232	NA	254.25	NA	NA	NA	254.171	202.603	NA	NA
S. speoventus	Morph_19F	Cave of the Winds	0.283464	0.656913	1	1			7	228.512	NA	248.4	NA	NA	NA	243.965	194.18	NA	NA
S. robustus	Morph_9F	Apex Valley	-0.17191	-0.300635	2	1			8	239.547	NA	246.678	NA	NA	NA	236.935	170.83	NA	NA
S. robustus	OP2678, Morph_10F	Hanging Lake	-0.172567	-0.348413	2	1			9	261.644	NA	257.928	NA	NA	NA	227.983	173.505	NA	NA
S. robustus	OP2679, Morph_11F	Hanging Lake	-0.0695815	-0.224598	2	1
S. glorietus	Morph_1F	Taos Ski Valley	-1.03033	-1.09724	3	1			'Mclust' model object:
S. glorietus	Morph_2F	Taos Ski Valley	-0.989955	-1.0767	3	1			best model: elliposidal, equal volume, shape and orientation (EEE) with 4 components
S. glorietus	Morph_24F	Glorieta Canyon	-0.952401	-0.99724	3	1
S. skywalkeri	Morph_25F	Manzano Mtns.	-0.715673	-0.908842	3	1
S. skywalkeri	Morph_26F	Mt. Taylor	-0.944391	-1.07892	3	1				Squared Eigenvalues
S. skywalkeri	Morph_27F	Mt. Taylor	-0.913803	-1.12651	3	1			Comp.1	5.06988				Results of Analysis
S. klomax	Morph_8F	Taos Ski Valley	-0.479478	0.17534	4	1			Comp.2	3.61931
S. klomax	OP972, Morph_3F	Taos Ski Valley	-0.285027	0.376979	4	1			Comp.3	2.89403
S. klomax	OP1171, Morph_4F	Taos Ski Valley	-0.156091	0.478481	4	1			Comp.4	2.41051
S. jemez	CAS.3, Morph_28F	Terrero Cave	-0.161038	0.256337	4	1			Comp.5	2.04787
S. jemez	CAS.4, Morph_29F	Terrero Cave	-0.261187	0.136593	4	1			Comp.6	1.75776
S. idahoensis	Morph_30F	Grouse Creek	0.224784	-0.0600801	2	1			Comp.7	1.516
S. idahoensis	Morph_31F	Selway River Rd 0.8S	0.185097	0.0729546	2	1			Comp.8	1.30877
S. idahoensis	Morph_32F	DeVoto	0.110533	-0.217779	2	1			Comp.9	1.12745
S. idahoensis	Morph_33F	Rose Lake	-0.0791883	-0.331981	2	1			Comp.10	0.966279
S. idahoensis	Morph_34F	Hobo Cedar	0.106921	-0.326431	2	1			Comp.11	0.821222
S. idahoensis	Morph_35F	Rhodes Creek	0.222696	-0.0143263	2	1			Comp.12	0.689353
S. idahoensis	Morph_36F	Placer Creek	-0.0464421	-0.320699	2	1			Comp.13	0.568472
S. idahoensis	Morph_39F	Goose Creek	0.411018	-0.0508814	2	1			Comp.14	0.456891
S. idahoensis	OP2416, Morph_40F	Deep Creek	0.157442	-0.161946	2	1			Comp.15	0.353279
S. nondimorphicus	Morph_42F	Mary's Peak CG	0.418451	0.121125	2	1			Comp.16	0.256575
S. nondimorphicus	Morph_43F	Rattlesnake Lake	0.293268	-0.02173	2	1			Comp.17	0.165914
S. nondimorphicus	Morph_44F	Rhododendron	0.524891	0.331485	2	1			Comp.18	0.0805869
S. nondimorphicus	CHR1696, Morph_45F	Lee Wooden Park	0.481622	0.196357	2	1
S. cavicolens	OP2144, Morph_46F	Lewis and Clark Caverns	-0.337485	0.255833	4	1
									Component Loadings
